# Supplementary material for: Analysis of CDR3 Sequences from T-Cell Receptor β in Acute Respiratory Distress Syndrome
Source: Biomolecules. 2023 May 12;13(5):825. doi: 10.3390/biom13050825 (PMC10216544; doi:10.3390/biom13050825)
Supplement: Supplementary file 1 [file biomolecules-13-00825-s001.zip]

Archive with 3 entries (3 files):
- Supplemental_Table_1.xlsx
- Supplemental_Table_2.xlsx
- Supplemental_Table_3.xlsx
