# Supplementary material for: Analysis of CDR3 Sequences from T-Cell Receptor β in Acute Respiratory Distress Syndrome
Source: Biomolecules. 2023 May 12;13(5):825. doi: 10.3390/biom13050825 (PMC10216544; doi:10.3390/biom13050825)
Supplement: Supplementary file 1 [file biomolecules-13-00825-s001.zip › Supplemental_Table_1.xlsx]

## Sheet: Non-ARDS_CDR3_Residues
PH (isoelectric point)	CDR3 Residue_non-ARDS_sample 1	PH (isoelectric point)	CDR3 Residue_non-ARDS_sample 2	PH (isoloelectric point)	CDR3 Residue_non-ARDS_sample 3
3.26	PAELGDSAVY	3.23	VSNMSPEDSS	3.23	LELDDSALYL
3.42	TESGDTALYF	3.26	LTVSNMSPED	3.23	TQQEDSAVYL
3.42	SSLELGDSAL	3.26	VNALELEDSA	3.29	INSLELGDSA
3.47	ESASTNQTSM	3.29	TLQPEDSALY	3.29	NVNALELEDS
3.55	QQEDSAVYLC	3.29	LSSLELGDSA	3.29	VSTLELGDSA
3.61	ILESPSPNQT	3.33	STLELGDSAL	3.29	QPAELEDSGV
3.74	LTVTSAHPED	3.33	ALQPEDSALY	3.33	TVSNMSPEDS
3.78	INSLELGDSA	3.42	LGDSALYLCA	3.33	IQPAELGDSA
3.85	SAAPSQTSVY	3.42	NSLELGDSAV	3.38	STLELGDSAL
3.93	PQSWRTQPCT	3.42	TLESATSSQT	3.38	LNLSSLELGD
3.93	QPSEPRDSAV	3.47	SATSSQTSVY	3.38	NVNALELDDS
3.93	QPSEPRDSAV	3.55	SAAPSQTSVY	3.42	TVSNMSPEDS
3.95	IQRTQQEDSA	3.55	VVALQQEDSA	3.42	NLSSLELGDS
4.18	NLSSLELGDS	3.55	VNALLLGDSA	3.49	GVAQPQPDLS
4.18	LHINSLELGD	3.61	SAVYLCASSL	3.55	SAAPSQTSVY
4.18	QPSEPRDSAV	3.61	SAAPSQTSVY	3.55	SAAPSQTSVY
4.18	LSLESAIPNQ	3.61	SATSSQTSVY	3.55	TEQGDSAMYL
4.18	NALLLGDSAL	3.64	STESGDTALY	3.55	SLELGDSALY
4.43	QRTQQEDSAV	3.74	QRTEQEDSAV	3.59	EIQRTEQGDS
4.54	TLQPEDSALY	3.74	LELGDSAVYF	3.59	LEIQRTEQGD
5.36	ELGDSAVYFR	3.75	*IFTSIPWSL	3.61	ESASTNQTSM
5.45	PGAW*LCCVF	3.75	FTSIPWSLVT	3.61	ILESPSPNQT
5.49	PWSLVTLLCI	3.75	NALLLGDSAL	3.61	ILESPSPNQT
6.15	FPGAW*LCCV	3.78	PSEPRDSAVY	3.61	LESPSPNQTS
6.23	SAAPSQTSVY	3.79	ALELEDSALY	3.61	SAAPSQTSVY
6.4	KIQRTERGDS	3.85	LESPSPNQTS	3.61	PSPNQTSLYF
6.49	GDPVHGVRGH	3.85	SAAPSQTSVY	3.64	CDIGPKEPDS
6.49	LHALQPEDSA	3.85	ASTNQTSMYL	3.7	SNMSPEDSSI
6.5	LGDPVHGVRG	3.88	QRTQQEDSAV	3.74	ELGDSAVYFC
6.78	IPWSLVTLLC	3.88	SLELGDSAVY	3.74	NVNALELDDS
6.78	ELGDSAVYFC	3.88	LELGDSALYF	3.74	SSLELGDSAL
7.35	PGAW*LCCVF	3.88	NVSTLELGDS	3.78	QPAELEDSGV
7.44	HQFPGAW*LC	3.88	PSEPRDSAVY	3.78	IQRTEQEDSA
8.05	GAW*LCCVFL	3.88	LQPEDSALYL	3.78	IQPAKLEDSA
8.06	FPGAW*LCCV	3.92	QRTEQEDSAV	3.78	QVVRGDSAAY
8.53	ASSQTSVYFC	3.92	LELGDSAVYF	3.78	LEIQRTEQGD
8.68	PCSQKTRPCI	3.93	IQRTEQGDSA	3.78	LTVSNMSPED
9.27	RSTKLEDSAM	3.93	LQPEDSALYL	3.78	LTIQRTEQED
9.41	WSLVTLLCIS	3.93	EIQSTESGDT	3.78	TLTIQRTEQE
9.5	APTRPLCTSV	3.93	LAIQRTEQGD	3.82	ESASTNQTSM
12.05	SRGTRPCISA	3.93	IQPAELGDSA	3.85	ILESPSPNQT
		3.93	QRTEQGDSAM	3.85	SAAPSQTSVY
		3.93	TLQPEDSALY	3.85	AAPSQTSVYF
		3.93	IQPSEPRDSA	3.85	SAAPSQTSVY
		3.95	QRTEQEDSAV	3.85	SAAPSQTSVY
		3.95	LESATRSQTS	3.85	SAAPSQTSVY
		3.98	EEIRQLISVP	3.87	LELGDSALYL
		4.02	VRGDSAAYFC	3.87	NVSTLELGDS
		4.06	TEQGDSAMYL	3.87	INSLELGDSA
		4.1	TSAHPEDSSF	3.88	TLASAVPSQT
		4.1	RTEQEDSAVY	3.88	SAAPSQTSVY
		4.11	STESGDTALY	3.88	NALELDDSAL
		4.11	SSLELGDSAL	3.88	LELGDSAVYF
		4.11	KIQPAKLEDS	3.92	RTEQGDSAMY
		4.15	TLTIQRTEQE	3.93	SEPRDSAVYF
		4.15	LESARPSHTS	3.93	HTLQPEDSAL
		4.15	QRTEQGDSAM	3.93	SLELGDSAVY
		4.18	GDSAVYFCAS	3.93	LSSLELGDSA
		4.18	TVTSAHPEDS	3.93	LHTLQPEDSA
		4.18	LNVNALLLGD	3.93	NSLELGDSAV
		4.18	VGCSLPNICV	3.93	ESGDTALYFC
		4.18	ILESPSPNQT	3.93	VTSAHPEDSS
		4.19	ELGDSAVYFC	3.93	SSLELGDSAL
		4.23	LHALQPEDSA	3.93	TSAHPEDSSF
		4.26	ILESPSPNQT	3.93	LSSLELGDSA
		4.26	AAPSQTSVYF	3.93	IQRTQQEDSA
		4.26	ESPSPNQTSL	3.93	TESGDTALYF
		4.26	VTSAHPEDSS	3.93	IQPAKLEDSA
		4.26	TVTSAQKNPT	3.93	VSNMSPEDSS
		4.36	ESGDTALYFC	3.98	LELAAPSQTS
		4.37	DIRSPGLGDA	3.99	LILESASTNQ
		4.37	SAHPEDSSFY	4.06	LELGDSAVYF
		4.37	LKIQPAKLED	4.1	QRTEQEDSAV
		4.37	LLPDSGVRQH	4.1	HCISVPAGID
		4.42	LHINSLELGD	4.11	SLELGDSALY
		4.43	QRTQQEDSAV	4.11	PGAW*LCCVF
		4.43	TKLEDSAMYF	4.15	VTSAHPEDSS
		4.43	QPAELGDSAV	4.15	STLELGDSAL
		4.43	TESGDTALYF	4.18	IQQVVRGDSA
		4.43	ERGDSAVYLC	4.18	SASTNQTSMY
		4.54	RTEQEDSAVY	4.18	DTALYLCASS
		4.58	LQPEDSALYL	4.18	SLPSPTRQLF
		4.58	LLPEDSALYL	4.18	MSSLELGDSA
		4.58	T*ALKTAAYI	4.18	LNLSSLELGD
		4.58	LHTLQPEDSA	4.18	IQPAKLEDSA
		4.59	IQRTEQRDSA	4.18	RTEQGDSAMY
		4.59	KIRSTKLEDS	4.18	ILESPSPNQT
		4.59	KIQRTEQEDS	4.18	LLLSDSGFYL
		5.27	SLELGDSAVY	4.26	SPQNPGTQLC
		5.29	TL*SAASSQT	4.26	ILESPSPNQT
		5.29	SAAPSQTSVY	4.26	LESASTNQTS
		5.29	SAAPSQTSVY	4.3	LEIQRTEQGD
		5.29	SAAPSQTSVY	4.3	LEIQRTEQGD
		5.29	SAAPSQTSVY	4.37	QPSEPRDSAV
		5.36	SHQFPGAW*L	4.37	NSLELGDSAV
		5.45	ILESASTNQT	4.37	STKLEDSAMY
		5.45	SAHPEDSSFY	4.37	QRTEQGDSAM
		5.45	QPAKLEDSAV	4.37	QRTEQGDSAM
		5.49	GAW*LCCVFL	4.42	GAW*LCCVFL
		5.52	RTQQEDSAVY	4.42	QQVVRGDSAA
		5.55	LEIQRTEQGD	4.42	MSSLELGDSA
		5.61	RTEQRDSAMY	4.42	LHTLQPEDSA
		6.04	STESGDTALY	4.43	ERLVAGGLGP
		6.15	AAPSQTSVYF	4.43	AKLEDSAVYL
		6.23	SAAPSQTSVY	4.43	PAELEDSGVY
		6.23	SAAPSQTSVY	4.43	ALRLESAAPS
		6.23	SAAPSQTSVY	4.43	TEQGDSAMYL
		6.23	VTSAQKNPTA	4.43	QPSEPRDSAV
		6.23	SAAPSQTSVY	4.43	AKLEDSAVYL
		6.31	MSPEDSSIYL	4.43	QPSEPRDSAV
		6.31	QRTEQGDSAM	4.49	VTSAHPEDSS
		6.31	MSPEDSSIYL	4.5	STKLEDSAMY
		6.4	LKIRSTKLED	4.54	ESASTNQTSM
		6.4	KIQRTERGDS	4.54	VTSAHPEDSS
		6.4	IQRTEQRDSA	5.29	TSAHPEDSSF
		6.44	QRTEQRDSAM	5.29	ELGDSAVYFC
		6.44	IRSTKLEDSA	5.29	ELGDSAVYFC
		7.35	SAAPSQTSVY	5.36	TSAHPEDSSF
		7.35	KIQPSEPRDS	5.41	NVNALLLGDS
		7.36	CEHLGAGGLG	5.41	SAAPSQTSVY
		7.52	HLHALQPEDS	5.42	VHKAGGLSHV
		8.06	KSSHQFPGAW	5.45	NSLELGDSAV
		8.48	LSSKKLLLSD	5.45	ILESPSPNQT
		8.49	RIQQVVRGDS	5.45	HLGAGGLGPL
		8.49	KIRSTKLEDS	5.45	LESAIPNQTA
		8.5	LSSKKLLLSD	5.45	ESAIPNQTAL
		8.51	ILSSKKLLLS	5.45	IQRTEQGDSA
		8.51	AW*LCCVFLC	5.49	LWSLLPPPRH
		8.52	QVVRGDSAAY	5.52	QPSEPRDSAV
		8.53	VTSAQKNPTA	5.52	IQPSEPRDSA
		8.53	WSPPAPTRHL	5.59	EPRDSAVYLY
		8.53	E*GDSAVYVC	5.82	CTLN*T*ALW
		8.54	GVRGHSTVFL	5.91	SAAPSQTSVY
		8.56	HRAGGLGRVS	5.92	LTLASAVPSQ
		8.57	GDPVHGVRGH	6.06	PCSQKTQPCI
		8.74	PCSQKTRPCI	6.15	QQEDSAAYLC
		8.8	AAPSQTSVYL	6.15	*TPCCWGTRP
		8.93	PCSQKTRPCI	6.15	SAAPSQTSVY
		9.17	PWSWGTRPFI	6.15	SAAPSQTSVY
		9.22	SPSPNQTSLY	6.16	QKTQPCISAP
		9.3	T*ALKTAAYI	6.22	QDPACRAWGL
		9.3	PAARRLGPVS	6.23	SAAPSQTSVY
		9.32	EPRDLGLYFC	6.23	SAAPSQTSVY
		9.42	PACRAWGLGR	6.23	PSPNQTSLYF
		9.45	SAQKNPTAFY	6.23	ESAIPNQTAL
		9.45	TVTSAQKNPT	6.23	STNQTSMYLC
		9.45	LVTLLCISVP	6.23	PSPNQTSLYF
		9.83	PRSQGTQHCI	6.23	AQSGGTQPCI
		9.95	SAQKNPTAFY	6.23	SPSPNQTSLY
		10.13	LCSLLPPPRH	6.23	TSAQKNPTAF
		10.2	AARRLGPVSL	6.31	SAAPSQTSVY
		10.43	HRPKRTRQLS	6.31	GDTALYFCAS
		10.45	HRAAGLGHVS	6.31	GDTALYFCAS
		10.65	KHGARGLSPV	6.31	GDTAVYFCAS
		11	HQAWGTQPCT	6.31	QPSEPRDSAV
		11.38	L*RSSLQSRG	6.31	VVRGDSAAYF
		11.65	RSSFSVTLAS	6.32	DPAGSARRFG
				6.32	QVVRGDSAAY
				6.33	LRSSSSVTLA
				6.4	LKIRSTKLED
				6.4	STKLEDSAMY
				6.4	RSTKLEDSAM
				6.4	QRTEQRDSAM
				6.41	IQRTEQRDSA
				6.47	TIQRTEQEDS
				6.48	ELGDSAVYFC
				6.49	WSPPAPTRHL
				6.78	ESGDTALYFC
				7.34	QCPS*RQQLL
				7.34	PGAW*LCCVF
				7.35	SAAPSQTSVY
				7.35	LPAPRHLCTS
				7.36	TSAQKNPTAF
				7.36	WSLVTLLCIS
				7.36	SAAPSQTSVY
				7.36	QRTEQRDSAM
				7.36	EDSALYLCAS
				7.36	QQVVRGDSAA
				7.36	SAAPSQTSVY
				7.42	CEQHEP*RQQ
				7.44	GAW*LCCVFL
				7.44	RVCHPQPDSS
				7.52	SLVTLLCISV
				7.52	PRSQGTQHCI
				7.61	HGVRGHSTVF
				7.62	WSLVTLLCIS
				7.71	*PWSLPGPHI
				8.05	*TPCCWGTRP
				8.2	GDKAVYLCAS
				8.23	CPS*RQQLLH
				8.23	DPALRTQGLS
				8.24	SGVRQHQPDI
				8.25	GDPAHRAGGL
				8.34	PGAW*LCCVF
				8.48	TVTSAQKNPT
				8.48	RSTKLEDSAM
				8.48	GDTALYFCAS
				8.48	LTVTSAQKNP
				8.49	P*SWSRPAPT
				8.5	FPGAW*LCCV
				8.5	SKKLLLSDSG
				8.51	RLVARGLGPL
				8.52	KIQRTERGDS
				8.52	LKIRSTKLED
				8.52	QPSEPRDSAV
				8.52	PAHRAGGLGH
				8.52	WSLVTLLCIS
				8.52	RIQQVVRGDS
				8.52	KIQRTQQEDS
				8.53	SAAPSQTSVY
				8.53	PLILESPSPN
				8.56	PPRHLCTSVP
				8.56	PRSQGTQHCI
				8.56	RLLPPRHLCT
				8.57	GVRGHSTVFL
				8.8	EQRDSAMYRC
				9.17	KIQPAKLEDS
				9.19	AQSKGDSAVY
				9.19	TSAQKNPTAF
				9.33	RLSCVSLHQQ
				9.4	GGLGPVSLCQ
				9.41	PRSQGTQHCI
				9.41	APSQTSVYFC
				9.45	LLCISVPAAL
				9.45	KNPTAFYLCA
				9.45	PRSQGKQHCI
				9.5	HTAGGLRRVS
				9.5	SAQSRRTRPC
				9.5	RSQTSVYFCA
				9.5	AQSRRTPPCI
				9.8	RTEQRDSAMY
				9.83	NPVLRTGRHG
				9.91	HGVRGHSTVF
				10.64	PAARRLGPVS
				10.65	TPWSWRTRPC
				10.79	SQKTQPCISA
				11.15	WSLLPPPRHL
				11.38	RPKRTRQLSI
				11.43	PRSQGTQHCI
				11.48	SGAGGLSFVF
				11.65	LPLRLLFTSV

## Sheet: ARDS_CDR3_Residues
PH (isoloelectric point)	CDR3 Residue_ARDS_sample1		PH (isoloelectric point)	CDR3 Residue_ARDS_sample 2		PH (isoloelectric point)	CDR3 Residue_ARDS_sample 3		PH (isoloelectric point)	CDR3 Residue_ARDS_sample 4
3.17	LELGDSAVYF		3.17	MSPEDSSIYL		3.2	NSLELGDSAV		3.2	LNVNALELDD
3.23	SNMSPEDSSI		3.17	SNMSPEDSSI		3.23	SELNVNALEL		3.2	VQPAELEDSG
3.33	VSTLELGDSA		3.2	LELGDSAVYF		3.23	SSLELGDSAL		3.2	TLQPEDSALY
3.33	LTVSNMSPED		3.2	VNALELDDSA		3.23	PAELEDSGVY		3.2	NALELDDSAL
3.33	LSSLELGDSA		3.2	SSLELGDSAL		3.23	EQGDSAVYLC		3.2	LTVSNMSPED
3.38	LLLGDSALYL		3.2	VNALELDDSA		3.29	NVSTLELGDS		3.23	SLELGDSAVY
3.42	VSTLELGDSA		3.2	STLELGDSAL		3.29	TLQPEDSALY		3.23	TLELGDSALY
3.47	LLTLESATSS		3.2	VNALELDDSA		3.29	TVSNMSPEDS		3.23	SLELGDSALY
3.55	ASAVPSQTSV		3.2	PEDSALYLCA		3.29	VSTLELGDSA		3.23	NALELDDSAL
3.55	CCTLSDICVL		3.23	ELGDSALYFC		3.29	SLELGDSAVY		3.23	TLELGDSALY
3.55	SAAPSQTSVY		3.23	NALELDDSAL		3.33	NMSPEDSSIY		3.23	SLELGDSALY
3.61	SIPWSLVTLL		3.23	LESAIPNQTA		3.33	SNMSPEDSSI		3.23	IQPAELGDSA
3.75	VGCSLPDICV		3.23	ELNVNALELE		3.33	SNMSPEDSSI		3.23	NVNALELDDS
3.75	LGDSALYLCA		3.23	VSTLELGDSA		3.33	SSLELGDSAL		3.23	SLELGDSALY
3.75	PGAW*LCCVF		3.23	AELEDSGVYF		3.33	SNMSPEDSSI		3.23	QPAELEDSAV
3.78	IQRTEQEDSA		3.23	LELGDSALYF		3.33	SNMSPEDSSI		3.26	STLELGDSAL
3.78	SLELGDSAVY		3.23	QPEDSALYLC		3.33	NMSPEDSSIY		3.26	PAELEDSGVY
3.78	VTSAHPEDSS		3.26	SEMNVSTLEL		3.33	SNMSPEDSSI		3.26	TLQPEDSALY
3.85	SASTNQTSMY		3.26	TEQEDSAVYL		3.33	TLTVSNMSPE		3.26	TVSNMSPEDS
3.85	AQSGGTQPCI		3.29	VSTLELGDSA		3.33	NSLELGDSAV		3.26	SLELGDSALY
3.85	SAAPSQTSVY		3.29	VNALELDDSA		3.33	SNMSPEDSSI		3.26	NALELDDSAL
3.85	SAAPSQTSVY		3.29	VNALELDDSA		3.33	LNLSSLELGD		3.26	LNLSSLELGD
3.87	LHINSLELGD		3.29	LAILSSEPGD		3.33	EMNVSTLELG		3.26	ELNVNALELE
3.87	HALQPEDSAL		3.29	TEQEDSAVYL		3.34	PGVAQPQPDL		3.26	SSLELGDSAL
3.88	NVSTLELGDS		3.29	QPAELGDSAM		3.42	AAPSQTSVYF		3.26	NALELDDSAL
3.93	LSSLELGDSA		3.29	MNVSTLELGD		3.42	SSLELGDSAL		3.26	TLQPEDSALY
3.93	IQRTEQGDSA		3.29	TVSNMSPEDS		3.42	LTLESATSSQ		3.26	LEIQSTESGD
3.95	HTLQPEDSAL		3.29	LTVSNMSPED		3.42	NVNALLLGDS		3.26	NALELDDSAL
4.1	HPEDSSFYIC		3.29	NLSSLELGDS		3.42	VAQPQPDLSV		3.29	STLELGDSAL
4.1	TVTSAHPEDS		3.29	TVSNMSPEDS		3.42	LNVNALLLGD		3.29	VNALELDDSA
4.1	LHTLQPEDSA		3.29	SNMSPEDSSI		3.42	LTVSNMSPED		3.29	NALELDDSAL
4.1	HCDIGPKEPD		3.29	NSLELGDSAV		3.47	TLESATSSQT		3.29	NVNALELDDS
4.11	GCSLPDICVL		3.29	VSTLELGDSA		3.49	TLASAVPSQT		3.29	QPEDSALYLC
4.11	CDIGPKEPDS		3.29	SSLELGDSAL		3.49	ASAVPSQTSV		3.29	VSNMSPEDSS
4.15	IQRTEQGDSA		3.29	LTVSNMSPED		3.55	LESATSSQTS		3.29	EQEDSAVYLC
4.15	HTLQPEDSAL		3.29	LGDSALYFCA		3.55	STLELGDSAL		3.29	NALELDDSAL
4.18	VSTLELGDSA		3.29	MSSLELGDSA		3.55	VNALLLGDSA		3.29	NVNALELDDS
4.18	AHPEDSSFYI		3.29	ALELDDSALY		3.55	FPGAW*LCCV		3.29	NVNALELDDS
4.26	FPGAW*LCCV		3.29	LELGDSALYL		3.55	SAAPSQTSVY		3.29	LELGDSAVYF
4.26	M*APWSWGTR		3.33	PAELEDSGVY		3.55	GCSLPDICVL		3.29	NVNALLLGDS
4.26	TLESATSSQT		3.33	TLQPEDSALY		3.55	LELAAPSQTS		3.29	NALELDDSAL
4.31	VAQPQPDLSV		3.33	LESATSSQTS		3.55	SPGLGDAAMY		3.29	TEQGDSAMYL
4.31	SKKLLLSDSG		3.33	TVSNMSPEDS		3.55	VGCSLPDICV		3.29	TVSNMSPEDS
4.31	LDIRSPGLGD		3.33	ELNLSSLELG		3.55	ASAVPSQTSV		3.29	TLQPEDSALY
4.37	IQRTERGDSA		3.33	TVSNMSPEDS		3.55	SAAPSQTSVY		3.29	QPEDSALYLC
4.37	TSAHPEDSSF		3.33	STESGDTALY		3.61	SAAPSQTSVY		3.29	IQPAELGDSA
4.37	SKKLVLCDSG		3.33	TLQPEDSALY		3.61	ILESPSPNQT		3.29	NALELDDSAL
4.42	ESATSSQTSV		3.33	SSLELGDSAL		3.61	LQPEDSALYL		3.29	SLELGDSALY
4.42	STESGDTALY		3.33	VSTLELGDSA		3.61	ELNVNALELD		3.29	NALELDDSAL
4.49	IQPSEPRDSA		3.33	SLELGDSALY		3.61	TLASAVPSQT		3.29	NLSSLELGDS
4.53	TSAHPEDSSF		3.33	SNLEVGDSAL		3.64	EQGDSAMYLC		3.29	STLELGDSAL
4.54	IRSTKLEDSA		3.33	VSTLELGDSA		3.7	ALELDDSALY		3.29	NVNALELDDS
5.29	QFPGAW*LCC		3.33	SLELGDSAVY		3.7	VNALELDDSA		3.29	LNLSSLELGD
5.49	SSPRSQGTQH		3.33	NLSSLELGDS		3.7	STLELGDSAL		3.29	NSLELGDSAV
5.52	TSAHPEDSSF		3.33	VSNMSPEDSS		3.7	TEQGDSAMYL		3.29	NLSSLELGDS
5.52	HALQPEDSAL		3.33	LQPEDSALYL		3.74	TEQGDSAMYL		3.29	VNALELDDSA
5.55	LTVTSAHPED		3.33	SSLELGDSAL		3.74	TLELGDSALY		3.29	QPAELGDSAV
5.55	EQGDSAMYLC		3.33	STLELGDSAL		3.74	STLELGDSAL		3.29	ALQPEDSALY
5.57	LESARPSHTS		3.33	TVSNMSPEDS		3.74	RTEQEDSAVY		3.29	VNALELEDSA
6.06	GCSLPDICVL		3.33	TLELGDSALY		3.74	PAKLEDSAVY		3.29	NALELDDSAL
6.22	SAAPSQTSVY		3.33	VSTLELGDSA		3.74	SSLELGDSAL		3.33	ESASTNQTSM
6.22	SLELGDSAVY		3.33	TLELGDSALY		3.74	NALELDDSAL		3.33	TLELGDSALY
6.22	VTSAQKNPTA		3.33	LSSLELGDSA		3.74	NALELDDSAL		3.33	QPEDSALYLC
6.23	IPWSLVTLLC		3.38	VNALLLGDSA		3.75	SAAPSQTSVY		3.33	TVSNMSPEDS
6.23	TSAQKNPTAF		3.38	NMSSLELGDS		3.75	SAAPSQTSVY		3.33	NSLELGDSAV
6.31	GVSYPLPDIC		3.38	SAAPSQTSVY		3.75	SAAPSQTSVY		3.33	EMNVSTLELG
6.37	LELGDSAVYF		3.38	LELGDSAVYF		3.75	SAAPSQTSVY		3.33	NALLLGDSAL
6.41	EQRDSAMYRC		3.38	LEDSAMYFCA		3.78	SLELGDSAVY		3.33	VQPAELEDSG
6.49	FDDPAHRAAG		3.38	VSNMSPEDSS		3.78	TEQGDSAMYL		3.33	SSLELGDSAL
6.76	LLPPRHLCTC		3.38	NVNALLLGDS		3.78	LEIQATKLED		3.33	INSLELGDSA
6.78	ELGDSAVYFC		3.38	VNALELDDSA		3.78	NSLELGDSAV		3.33	LESAAPSQTS
7.36	*RSSPQNPGT		3.38	LQPEDSALYL		3.78	TVSNMSPEDS		3.33	SSLELGDSAL
7.36	SQGTQHCISV		3.38	ASAVPSQTSV		3.78	MNVSTLELGD		3.33	TVSNMSPEDS
7.36	AGSARRFGSL		3.38	TEQGDSAMYL		3.78	NSLELGDSAV		3.33	STLELGDSAL
7.62	SLVTLLCISV		3.38	NMSSLELGDS		3.78	TKLEDSAMYF		3.33	TLELGDSALY
7.93	PGAW*LCCVF		3.38	LQPEDSALYL		3.85	SAAPSQTSVY		3.33	SSLELGDSAL
8.23	RLVAGGLGPV		3.38	VSTLELGDSA		3.85	SAAPSQTSVY		3.33	QPAELEDSGV
8.48	IRSTKLEDSA		3.38	TLELGDSALY		3.85	SATSSQTSVY		3.33	LELGDSALYF
8.49	SAAPSQTSVY		3.38	SSLELGDSAL		3.85	SAAPSQTSVY		3.33	NSLELGDSAV
8.5	ILSSKKLLLS		3.38	NVNALELDDS		3.85	SAAPSQTSVY		3.33	LELGDSALYF
8.51	PGAW*LCCVF		3.38	STLELGDSAL		3.85	SAAPSQTSVY		3.33	STLELGDSAL
8.52	PWSLVTLLCI		3.38	TLQPEDSALY		3.85	SAAPSQTSVY		3.33	NSLELGDSAV
8.53	NQTALYFCAL		3.38	VSTLELGDSA		3.87	HALQPEDSAL		3.34	ALLLGDSALY
8.53	RPAPTRPLCT		3.38	QEDSAVYLCA		3.87	VGCSLPDICV		3.38	NALLLGDSAL
9.21	LAHTSQTALY		3.38	SLELGDSAVY		3.88	IQPAKLEDSA		3.38	INSLELGDSA
9.3	LWSLLPPPRH		3.38	SAIPNQTALY		3.88	INSLELGDSA		3.38	TLASAVPSQT
9.41	SSKKLLLSDS		3.38	LSSLELGDSA		3.88	RTEQGDSAMY		3.38	STLELGDSAL
9.5	PTRPLCTSVP		3.38	VSTLELGDSA		3.92	TEQGDSAMYL		3.38	LELGDSALYF
10.01	LSGAGGLSFV		3.38	VNALLLGDSA		3.92	TVTSAHPEDS		3.38	ELGDSAVYFC
10.44	SWSRPAPTRP		3.38	STLELGDSAL		3.92	VTSAHPEDSS		3.38	QQEDSAVYLC
10.65	QSWRTQPCTS		3.38	STLELGDSAL		3.93	LSSLELGDSA		3.38	SSLELGDSAL
10.77	PCSQKTRPCI		3.38	SLELGDSALY		3.93	VQPAELEDSG		3.38	LDDSALYLCA
12.98	PAARRLSPVS		3.38	VSTLELGDSA		3.93	RTEQGDSAMY		3.38	VGCSLPDICV
			3.38	SAAPSQTSVY		3.93	LSSLELGDSA		3.38	TLELGDSALY
			3.38	VGCSLPDICV		3.93	IGPKEPDSFL		3.38	NSLELGDSAV
			3.38	STLELGDSAL		3.93	QRTEQEDSAV		3.38	LQPEDSALYL
			3.42	VSTLELGDSA		3.93	QSTESGDTAL		3.38	NVSTLELGDS
			3.42	VSNMSPEDSS		3.93	LTVTSAHPED		3.38	VSNMSPEDSS
			3.42	LELGDSALYL		3.93	TVTSAHPEDS		3.38	SLELGDSALY
			3.42	SNMSPEDSSI		3.93	TLQPEDSALY		3.38	LELGDSALYF
			3.42	NSLELGDSAV		3.93	TLELGDSALY		3.38	TLELGDSALY
			3.42	SAAPSQTSVY		3.93	TSAHPEDSSF		3.38	LSSLELGDSA
			3.42	VSTLELGDSA		3.93	TSAHPEDSSF		3.38	TVSNMSPEDS
			3.42	LTVSNMSPED		3.93	INSLELGDSA		3.38	ALQPEDSALY
			3.42	SSLELGDSAL		3.93	SLELGDSAVY		3.38	LSSLELGDSA
			3.42	STLELGDSAL		3.93	RTEQGDSAMY		3.38	VSTLELGDSA
			3.42	VSTLELGDSA		3.93	KLEDSAVYLC		3.42	STNQTSMYLC
			3.42	TLELGDSALY		3.93	AKLEDSAVYL		3.42	NVSTLELGDS
			3.42	NALLLGDSAL		3.93	QRTEQGDSAM		3.42	INSLELGDSA
			3.42	STLELGDSAL		3.95	QRTERGDSAV		3.42	STLELGDSAL
			3.42	VSNMSPEDSS		3.95	LTIQRTEQED		3.42	QPAELGDSAV
			3.42	TLELGDSALY		3.95	SLELGDSALY		3.42	TLELGDSALY
			3.42	SAAPSQTSVY		3.98	PELSGAGVLS		3.42	INSLELGDSA
			3.42	SSLELGDSAL		3.98	TLESATRSQT		3.42	QPAELGDSAM
			3.42	SAAPSQTSVY		3.98	PELSGAGGLS		3.42	LTVSNMSPED
			3.42	ILESPSPNQT		3.98	ESAAPSQTSV		3.42	SLELGDSALY
			3.42	SAAPSQTSVY		4.1	HTLQPEDSAL		3.42	STLELGDSAL
			3.42	NVSTLELGDS		4.11	IQPSEPRDSA		3.42	TLQPEDSALY
			3.42	INSLELGDSA		4.11	NVSTLELGDS		3.42	QQEDSAVYLC
			3.42	SSLELGDSAL		4.11	IQPSEPRDSA		3.42	SPGLGDAAMY
			3.42	VSNMSPEDSS		4.11	PAKLEDSAVY		3.42	INSLELGDSA
			3.42	ESAIPNQTAL		4.11	LELGDSALYL		3.42	LELGDSAVYF
			3.42	SEPGDTALYL		4.11	QVVRGDSAAY		3.42	NLSSLELGDS
			3.42	STLELGNSAL		4.11	NALLLGDSAL		3.42	SLELGDSALY
			3.42	F*EAPSQ*LW		4.11	IQPSEPRDSA		3.42	VNALLLGDSA
			3.42	LSSLELGDSA		4.11	QSTESGDTAL		3.42	IQPAELGDSA
			3.42	VSTLELGDSA		4.11	SEPRDSAVYF		3.42	SLELGDSALY
			3.42	LNLSSLELGD		4.11	AQKNPTAFYL		3.42	NALELEDSAL
			3.42	SNMSPEDSSI		4.15	IQRTEQGDSA		3.42	VSTLELGDSA
			3.42	SLELGDSALY		4.18	QRTEQGDSAM		3.42	ILSSEPGDTA
			3.42	NVSTLELGDS		4.18	SAAPSQTSVY		3.42	STLELGDSAL
			3.42	NVSTLELGDS		4.18	FPGAW*LCCV		3.42	SLSLESAIPN
			3.42	TLQPEDSALY		4.18	PL*Q*PVPIL		3.42	TLESAASSQT
			3.42	VSTLELGDSA		4.18	SAAPSQTSVY		3.42	SAAPSQTSVY
			3.42	TLELGDSALY		4.18	IQPAKLEDSA		3.42	LESAIPNQTA
			3.42	TLTVSNMSPE		4.25	ESAASSQTSV		3.42	STLELGDSAL
			3.42	SSLELGDSAL		4.26	SAAPSQTSVY		3.42	TLESAASSQT
			3.42	VSTLELGDSA		4.26	SAQKNPTAFY		3.42	LSSLELGDSA
			3.42	SAAPSQTSVY		4.26	AQKNPTAFYL		3.42	VSTLELGDSA
			3.42	INSLELGDSA		4.26	ILESASTNQT		3.42	LTVSNMSPED
			3.42	PELSGAGGLS		4.26	ESATSSQTSV		3.42	VSTLELGDSA
			3.42	VSTLELGDSA		4.26	ELSGAGGLSF		3.42	VSNMSPEDSS
			3.42	MNVSTLELGD		4.26	LESAASYQTS		3.42	LQPEDSALYL
			3.42	SSLELGDSAL		4.26	QTSVYFCASS		3.42	LSSEPGDTAL
			3.42	STLELGDSAL		4.37	IQRTQQEDSA		3.42	STLELGDSAL
			3.42	NMSSLELGDS		4.37	QPSEPRDSAV		3.42	TEQGDSAMYL
			3.42	STLELGDSAL		4.37	KIQPSEPRDS		3.42	INSLELGDSA
			3.42	LTVSNMSPED		4.37	ELGDSAVYFC		3.42	TLELGDSALY
			3.42	LTVSNMSPED		4.37	SPGLGDAAMY		3.42	LGDSALYLCA
			3.42	VSTLELGDSA		4.42	SAAPSQTSVY		3.42	AELGDSAVYL
			3.42	VSTLELGDSA		4.42	IQRTEQGDSA		3.42	SLELGDSALY
			3.42	TLTVSNMSPE		4.42	IQRTEQGDSA		3.42	SLELGDSALY
			3.42	ALQPEDSALY		4.42	QFPGAW*LCC		3.42	LLLGDSALYL
			3.42	NVSTLELGDS		4.42	QRTQQEDSAV		3.42	INSLELGDSA
			3.42	TLASAVPSQT		4.42	TLTVTSAHPE		3.42	TLELGDSALY
			3.42	TLQPEDSALY		4.43	TALYFCASSN		3.42	PAELGDSAMY
			3.42	STLELGDSAL		4.43	NVSALELGDS		3.42	SLELGDSALY
			3.42	LSSLELGDSA		4.43	IQPSEPRDSA		3.42	LEDSAMYFCA
			3.42	NMSPEDSSIY		4.43	SKKLLLSDSG		3.42	IQPAELGDSA
			3.42	LELGDSALYL		4.43	LRIQQVVRGD		3.42	INSLELGDSA
			3.42	SAAPSQTSVY		4.43	IGPKEPDSFL		3.42	VSTLELGDSA
			3.42	ASAVPSQTSV		4.48	LESPSPNQTS		3.42	SLELGDSAVY
			3.42	VSTLELGDSA		4.48	ESATRSQTSV		3.42	VGCSLPDICV
			3.44	STKLEDSAMY		4.49	QPSEPRDSAV		3.42	MNVSTLELGD
			3.47	LESASTNQTS		4.49	TVTSAHPEDS		3.42	QPAELGDSAV
			3.47	TLESATSSQT		4.58	TVTSAHPEDS		3.42	MSSLELGDSA
			3.47	ILESPSPNQT		4.58	QRTQKEDSAV		3.42	ILESPSPNQT
			3.47	TLESATSSQT		4.66	SAHPEDSSFY		3.42	VSTLELGDSA
			3.47	SAAPSQTSVY		5.29	VGCSLPNICV		3.42	IQPAELGDSA
			3.47	SAAPSQSSVY		5.36	SAAPSQTSVY		3.42	TEQGDSAMYL
			3.47	TLESATSSQT		5.36	AAPSQTSVYL		3.42	SLELGDSAVY
			3.47	LESATSSQTS		5.39	HLHTLQPEDS		3.42	LLTLESATSS
			3.47	SASTNQTSMY		5.41	TVTSAQKNPT		3.42	INSLELGDSA
			3.47	SAAPSQTSVY		5.41	LLLGDSALYL		3.42	VNALLLGDSA
			3.47	SAAPSQTSVY		5.42	VHKAGGLSHV		3.42	ESATSSQTSV
			3.47	TQPCTCVPPA		5.45	PSEPRDSAVY		3.42	LQPEDSALYL
			3.47	SAAPSQTSVY		5.45	SAAPSQTSVY		3.42	SSLELGDSAL
			3.49	VNALLLGDSA		5.45	LLLGDSALYL		3.47	ESPSPNQTSL
			3.49	SPDPGVCQAL		5.45	IQRTEQGDSA		3.47	ESASTNQTSM
			3.49	NVNALLLGDS		5.45	WSLVTLLCIS		3.47	SAAPSQTSVY
			3.49	ASAVPSQTSV		5.51	QGLSCVLLCQ		3.47	ESASTNQTSM
			3.5	HTLQPEDSAL		5.51	GCSLPDICVL		3.47	ESAIPNQTAL
			3.51	SSLELGDSAL		5.52	QPSEPRDSAV		3.47	LESPSPNQTS
			3.55	SPGLGDAAMY		5.55	NSLELGDSAV		3.47	ILESPSPNQT
			3.55	TLQPEDSALY		5.55	VTSAHPEDSS		3.47	TLESAASSQT
			3.55	VNALLLGDSA		5.59	LEIQRTEQGD		3.47	LESAIPNQTA
			3.55	LSLESAIPNQ		5.65	IQRTEQRDSA		3.47	ESATSSQTSV
			3.55	SAAPSQTSVY		5.99	GCSLPDICVL		3.47	LLTLESATSS
			3.55	LAILSSEPGD		6.15	TPCCWGTRPC		3.47	ESASTNQTSM
			3.55	VSTLELGDSA		6.16	RSSPQNPGTQ		3.47	TLESATSSQT
			3.55	TVSNMSPEDS		6.22	SAAPSQTSVY		3.47	LESATSSQTS
			3.55	SAAPSQTSVY		6.22	TSAQKNPTAF		3.47	LESATSSQTS
			3.55	AQPQPDLSVL		6.22	LESAASSQTS		3.47	LESASTNQTS
			3.55	SPEDSSIYLC		6.22	SAQKNPTAFY		3.47	SAASSQTSVY
			3.55	SAAPSQTSVY		6.22	ELAAPSQTSV		3.47	LELAAPSQTS
			3.55	QPEDSALYLC		6.22	LESATSSQTS		3.47	SAAPSQTSVY
			3.55	ASAVPSQTSV		6.23	SAQKNPTAFY		3.47	ELAAPSQTSV
			3.55	LLLGDSALYL		6.23	TVTSAQKNPT		3.49	SAAPSQTSVY
			3.55	SLILESASTN		6.23	AAPSQTSVYF		3.49	SPGLGDAAMY
			3.55	SAAPSQTSVY		6.23	SAAPSQTSVY		3.49	TLASAVPSQT
			3.55	NVNALLLGDS		6.23	SAAPSQTSVY		3.49	SAAPSQTSVY
			3.55	SLSLESAIPN		6.31	LESAASSQTS		3.49	LWSWGTQLCI
			3.55	LLGDSALYLC		6.31	KIQPAKLEDS		3.5	ESGDTALYFC
			3.55	SAAPSQTSVY		6.31	KIQPAKLEDS		3.53	VSTLELGDSA
			3.55	TVSNMSPEDS		6.31	LELGDSAVYF		3.53	SSLELGDSAL
			3.55	LSLESAIPNQ		6.31	TVTSAQKNPT		3.55	LSSLELGDSA
			3.55	LAAPSQTSVY		6.35	SAQKNPTAFY		3.55	SAAPSQTSVY
			3.55	LESPSPNQTS		6.38	IQPAKLEDSA		3.55	SAAPSQTSVY
			3.55	VSTLELGDSA		6.38	KLLLSDSGFY		3.55	SNMSPEDSSI
			3.55	SAAPSQTSVY		6.4	PEDSALYLCA		3.55	SAAPSQTSVY
			3.55	TLELGDSALY		6.4	PSEPRDSAVY		3.55	LESASTNQTS
			3.55	LELAAPSQTS		6.4	IQPSEPRDSA		3.55	FPGAW*LCCV
			3.55	SLELGDSALY		6.4	NALLLGDSAL		3.55	LILESPSPNQ
			3.55	AIPNQTALYF		6.49	HTLQPEDSAL		3.55	SLPDICVLLC
			3.55	NMSSLELGDS		6.49	DSALYLCASS		3.55	LSSLELGDSA
			3.55	SLELGDSALY		6.49	SAPAAKIRSL		3.55	NALLLGDSAL
			3.55	SAAPSQTSVY		6.5	EDPAHRARAT		3.55	VNALLLGDSA
			3.55	ELGDSAVYFC		6.5	TESGDTALYF		3.55	TLELGDSALY
			3.55	VNALLLGDSA		6.78	WSLVTLLCIS		3.55	NVNALLLGDS
			3.55	SAAPSQTSVY		7.18	PGAW*LCCVF		3.55	ESAIPNQTAL
			3.55	SAAPSQTSVY		7.18	DPALRTQGLS		3.55	LELAAPSQTS
			3.55	*ALWSWGTQL		7.18	QFPGAW*LCC		3.55	SAAPSQTSVY
			3.57	EDSSIYLCSV		7.35	SAAPSQTSVY		3.55	AVPSQTSVYF
			3.61	ESASTNQTSM		7.35	NPGTQLCTSV		3.55	SAIPNQTALY
			3.61	LILESASTNQ		7.35	YPLRHLCTSV		3.55	SAIPNQTALY
			3.61	LLLSDSGFYL		7.36	*TPWSWTTRP		3.55	SLPDICVLLC
			3.61	SAQSGGTQPC		7.36	TVTSAQKNPT		3.55	TLELGDSAVY
			3.61	ATSSQTSVYF		7.36	GAGGLSFVFL		3.55	STLELGDSAL
			3.61	LESPSPNQTS		7.42	PQNRETRHCI		3.55	NSLELGDSAV
			3.61	SAAPSQTSVY		7.44	QFPGAW*LCC		3.55	STLTVSNMSP
			3.61	LESASTNQTS		7.52	DDPAHRAAGL		3.55	SSLELGDSAL
			3.61	SATSSQTSVY		7.61	LGDPVHGVRG		3.55	LLLGDSALYL
			3.61	SIPWSLVTLL		7.61	LGDPVHGVRG		3.55	VSNMSPEDSS
			3.61	LESASTNQTS		7.62	PAPTRPLCTS		3.55	LAAPSQTSVY
			3.61	LESPSPNQTS		7.62	VRGHSTVFLC		3.55	NVNALLLGDS
			3.61	ASSQTSVYFC		8.03	SCSLSDFCLL		3.55	LESASTNQTS
			3.61	LVAGGLGPLS		8.05	APTRPLCTSV		3.55	SAAPSQTSVY
			3.61	ELAAPSQTSV		8.22	RLGAGRLGPV		3.55	VNALLLGDSA
			3.61	LILESPSPNQ		8.23	CRLLPPRHLC		3.55	LESASTNQTS
			3.61	LESPSPNQTS		8.26	DPVHGVRGHS		3.55	NSLELGDSAV
			3.61	SAAPSQTSVY		8.47	APSQTSVYFC		3.55	TLEVGDSALY
			3.61	LESPSPNQTS		8.48	QPSEPRDSAV		3.55	ATSSQTSVYF
			3.61	ESASTNQTSM		8.48	SATRSQTSVY		3.55	ESAIPNQTAL
			3.61	VSTLELGDSA		8.49	TSSQTSVYFC		3.55	NVNALLLGDS
			3.61	ESASTNQTSM		8.5	LGDSALYLCA		3.55	VGVCCTLSDI
			3.61	LESATSSQTS		8.5	PSQTSVYFCA		3.56	AELGDSAMYL
			3.61	SASTNQTSMY		8.5	TSAQKNPTAF		3.56	EIQRTEQGDS
			3.61	SAAPSQTSVY		8.51	RTEQRDSAMY		3.56	SPEDSSIYLC
			3.61	SAAPSQTSVY		8.51	HKAGGLSHVL		3.57	ALELDDSALY
			3.61	LTLESATSSQ		8.51	*RSSPQNPGT		3.57	NVNALELDDS
			3.61	SAAPSQTSVY		8.51	SAAPSQTSVY		3.61	LELGDSAVYF
			3.61	ESASTNQTSM		8.52	SSKKLLLSDS		3.61	LILESASTNQ
			3.61	PWSWGTQPCT		8.52	PGAW*LCCVF		3.61	ASAVPSQTSV
			3.61	ESPSPNQTSL		8.53	WRSSPRSQGT		3.61	SPSPNQTSLY
			3.61	ESPSPNQTSL		8.53	TSAQKNPTAF		3.61	LESASTNQTS
			3.61	SLILESASTN		8.53	DPAHRAGGLS		3.61	LILESASTNQ
			3.61	ILESPSPNQT		8.53	QGDSAVYVCA		3.61	LESASTNQTS
			3.61	ALWSWGTQLC		8.53	HCISVQAGID		3.61	TLESAASSQT
			3.61	ELAAPSQTSV		8.54	LLPPRHLCTS		3.61	PLILESPSPN
			3.61	LESPSPNQTS		8.54	RSQGTQHCIS		3.61	SAAPSQTSVY
			3.61	SLILESASTN		8.55	VRGHSTVFLC		3.61	LFTSVPPVIC
			3.61	SLILESASTN		8.68	PGAW*LCCVF		3.61	SAAPSQTSVY
			3.61	NALELDDSAL		8.77	PCSQKTQACI		3.61	VKALELDDSA
			3.61	VAGGLGPVSL		8.93	PGAW*LCCVF		3.61	SAAPSQTSVY
			3.64	LTVSNMSPED		9.32	SSAQSRGTRP		3.61	HTLQPEDSAL
			3.64	LEIQRTEQGD		9.33	RWRLLYPLRH		3.61	NVNALELDDS
			3.64	VSTLELGDSA		9.35	SLPSPTRQLF		3.61	SAAPSQTSVY
			3.64	IQPSEPRDSA		9.45	WSLVTLLCIS		3.61	ESASTNQTSM
			3.64	LTVSNMSPED		9.45	SAAPSQTSVY		3.61	TIQRTEQEDS
			3.64	QRTEQEDSAV		9.5	RSSAQSSGTR		3.61	ELAAPSQTSV
			3.64	EIQRTEQGDS		9.53	Q*PVPILKTA		3.61	LESASTNQTS
			3.64	HALQPEDSAL		9.74	LLPPPRHLYI		3.61	SAAPSQTSVY
			3.64	EQEDSAVYLC		9.76	EQGRLGCVSL		3.61	ILESASTNQT
			3.64	LEIQRTEQGD		10	PAARRLSPVS		3.61	LESASTNQTS
			3.64	VSNMSPEDSS		10.13	RSSAHSRRTR		3.61	LESASTNQTS
			3.64	TSAHPEDSSF		10.13	WSLVTLLCIS		3.61	LTLESATSSQ
			3.64	LTIQRTEQED		10.26	AGGLGRVCLC		3.61	SAAPSQTSVY
			3.64	RTEQGDSAMY		10.99	RWRLLYPLRH		3.61	ESASTNQTSM
			3.64	KVQPAELEDS		11.06	QLLPPRHLYT		3.61	ESAASSQTSV
			3.64	LTVSNMSPED		11.67	RPKRTRQLSI		3.61	ESASTNQTSM
			3.64	VQPAELEDSG		12.05	PLTRPGGRSH		3.61	LESASTNQTS
			3.66	TLQPEDSALY		12.2	WSWRTRPCIS		3.61	IQPAELGDSA
			3.67	EMNVSTLELG		12.34	LRTGRHGTVS		3.61	LESASTNQTS
			3.67	VSTLELGDSA		12.5	SFSVTLASIS		3.61	ESASTNQTSM
			3.67	LTVTSAHPED					3.61	SLESAIPNQT
			3.67	STLELGDSAL					3.61	SAAPSQTSVY
			3.7	NVSTLELGDS					3.61	LILESPSPNQ
			3.7	ALELDDSALY					3.61	SAAPSQTSVY
			3.7	VSTLELGDSA					3.61	AAPSQTSVYF
			3.7	LELDDSALYL					3.61	SAAPSQTSVY
			3.7	IQPAELGDSA					3.61	ILESPSPNQT
			3.7	HTLQPEDSAL					3.61	ILESPSPNQT
			3.7	IQRTQQEDSA					3.61	SAAPSQTSVY
			3.7	NVNALLLGDS					3.61	ESASTNQTSM
			3.7	DIRSPGLGDA					3.61	ESASTNQTSM
			3.74	LTVSNMSPED					3.61	NVNALELDDS
			3.74	STLELGDSAL					3.61	SLESAIPNQT
			3.74	VTSAHPEDSS					3.61	PSPNQTSLYF
			3.74	SLELGDSALY					3.61	SLILESASTN
			3.74	LESAIPNQTA					3.61	TLESATSSQT
			3.74	LNVNALELDD					3.61	NALELDDSAL
			3.74	LHINSLELGD					3.61	ILESPSPNQT
			3.74	STLELGDSAL					3.61	ESATSSQTSV
			3.74	LTVSNMSPED					3.61	LESASTNQTS
			3.74	VTSAHPEDSS					3.64	ALELEDSALY
			3.74	LTVTSAHPED					3.64	QRTEQEDSAV
			3.74	VTSAHPEDSS					3.64	VSTLELGDSA
			3.74	TLQPEDSALY					3.64	TVTSAHPEDS
			3.74	NVSTLELGDS					3.64	TKLEDSAMYF
			3.74	SSLELGDSAL					3.64	TKLEDSAMYF
			3.74	LTVSNMSPED					3.64	ELGDSALYFC
			3.74	TLELGDSALY					3.64	IQRTEQEDSA
			3.74	AELEDSGVYF					3.64	QPEDSALYLC
			3.74	ALQPEDSALY					3.64	QRTEQEDSAV
			3.74	TEQEDSAVYL					3.64	AIPNQTALYF
			3.74	LELGDSALYL					3.64	ALELEDSALY
			3.74	VNALELDDSA					3.64	LTVTSAHPED
			3.74	VSTLELGDSA					3.64	SSLELGDSAL
			3.74	PSEPRDSAVY					3.64	NSLELGDSAV
			3.74	SSLELGDSAL					3.64	SSLELGDSAL
			3.74	TSAHPEDSSF					3.67	LEIQRTEQGD
			3.74	TVTSAHPEDS					3.67	VSNMSPEDSS
			3.74	ESASTNQTSM					3.67	HALQPEDSAL
			3.74	LQPEDSALYL					3.67	ERTEQEDSAV
			3.74	SLELGDSALY					3.67	EIQRTEQGDS
			3.74	LNLSSLELGD					3.67	SSLELGDSAL
			3.74	LTVSNMSPED					3.7	TSAHPEDSSF
			3.74	EDSSFYICSA					3.7	VNALLLGDSA
			3.74	LNLSSLELGD					3.7	SSEPGDTALY
			3.74	LKIQPAELED					3.7	NLSSLELGDS
			3.74	EIQRTEQGDS					3.7	NVNALELDDS
			3.74	IQRTEQGDSA					3.7	TLELGDSALY
			3.75	SAAPSQTSVY					3.7	NVSTLELGDS
			3.75	NALLLGDSAL					3.74	VQPAELEDSG
			3.75	VNALLLGDSA					3.74	QRTQQEDSAV
			3.75	LASAVPSQTS					3.74	EIQRTEQGDS
			3.75	QSGGTQPCIS					3.74	PSEPRDSAVY
			3.75	SAAPSQTSVY					3.74	AELEDSGVYF
			3.75	NALLLGDSAL					3.74	NVNALELDDS
			3.75	SAAPSQTSVY					3.74	SSLELGDSAL
			3.75	AAPSQTSVYF					3.74	STKLEDSAMY
			3.75	VNALLLGDSA					3.74	SSLELGDSAL
			3.75	SAAPSQTSVY					3.74	SSLELGDSAL
			3.78	QPAKLEDSAV					3.74	VTSAHPEDSS
			3.78	LELGDSALYF					3.74	SSLELGDSAL
			3.78	TEQEDSAVYL					3.74	HTLQPEDSAL
			3.78	LHALQPEDSA					3.74	RTEQGDSAMY
			3.78	QRTEQEDSAV					3.74	NALELDDSAL
			3.78	TVTSAHPEDS					3.74	QPAKLEDSAV
			3.78	NALELEDSAL					3.74	STKLEDSAMY
			3.78	QRTEQGDSAM					3.74	LELEDSALYL
			3.78	STKLEDSAMY					3.74	AEQGDSAVYV
			3.78	LHALQPEDSA					3.74	TLASAVPSQT
			3.78	LQPEDSALYL					3.74	SSLELGDSAL
			3.78	QRTEEGDSAM					3.74	HTLQPEDSAL
			3.78	LHALQPEDSA					3.74	NVNALELDDS
			3.78	INSLELGDSA					3.74	VSTLELGDSA
			3.78	ALQPEDSALY					3.74	TLELGDSALY
			3.78	IQPAKLEDSA					3.74	LTVTSAHPED
			3.78	EPRDSAVYFC					3.74	ALELDDSALY
			3.78	NSLELGDSAV					3.74	RTEQEDSAVY
			3.78	IQRTEQEDSA					3.74	PAKLEDSAVY
			3.78	SEPRDSAVYF					3.74	NALELDDSAL
			3.78	LSSLELGDSA					3.74	NSLELGDSAV
			3.78	TEQEDSAVYL					3.74	IQPAKLEDSA
			3.78	EIQRTEQGDS					3.74	VSTLELGDSA
			3.78	VTSAHPEDSS					3.74	INSLELGDSA
			3.78	HTLQPEDSAL					3.74	VTSAHPEDSS
			3.78	KVQPAELEDS					3.74	SSLELGDSAL
			3.78	*RFSAQSSGT					3.74	KLEDSAMYFC
			3.78	SEPRDSAVYF					3.74	SAHPEDSSFY
			3.78	PAELEDSGVY					3.74	LKIQPAELGD
			3.78	QRTEQEDSAV					3.75	SAAPSQTSVY
			3.78	LTVSNMSPED					3.75	SPSPNQTSLY
			3.78	TEQGDSAMYL					3.75	SAAPSQTSVY
			3.78	NVSTLELGDS					3.75	SAAPSQTSVY
			3.78	TKLEDSAMYF					3.75	SAAPSQTSVY
			3.78	VSTLELGDSA					3.75	SAAPSQTSVY
			3.78	IQSTESGDTA					3.75	NALLLGDSAL
			3.78	IQRTEQEDSA					3.75	SAAPSQTSVY
			3.78	EF*EAPPQ*L					3.75	SAAPSQTSVY
			3.78	LTIQRTEQED					3.75	SAAPSQTSVY
			3.78	LELGDSALYF					3.75	SASTNQTSMY
			3.78	VSTLELGDSA					3.75	TLASAVPSQT
			3.78	VSTLELGDSA					3.75	SAAPSQTSVY
			3.78	IQRTEQEDSA					3.75	LAAPSQTSVY
			3.78	HTLQPEDSAL					3.75	VGCSLPDICV
			3.78	TSAHPEDSSF					3.75	SAAPSQTSVY
			3.79	LDIRSPGLGD					3.75	SAAPSQTSVY
			3.82	SLELGDSALY					3.78	QPSEPRDSAV
			3.82	IQRTEQEDSA					3.78	TKLEDSAMYF
			3.83	LASAVPSQTS					3.78	IQPAELGDSA
			3.83	GCSLPDICVL					3.78	TIQRTEQEDS
			3.84	LEIQRTEQGD					3.78	VTSAHPEDSS
			3.85	*ALWSWGTQL					3.78	IQRTEQEDSA
			3.85	ILESPSPNQT					3.78	LHTLQPEDSA
			3.85	SLESAIPNQT					3.78	QPAKLEDSAV
			3.85	SAAPSQTSVY					3.78	ILTSEPGDTA
			3.85	SAAPSQTSVY					3.78	QRTEQEDSAV
			3.85	SAAPSQTSVY					3.78	VTSAHPEDSS
			3.85	ILESPSPNQT					3.78	AKLEDSAVYL
			3.85	SAAPSQTSVY					3.78	RTEQEDSAVY
			3.85	SAAPSQTSVY					3.78	IQRTEQEDSA
			3.85	ASTNQTSMYL					3.78	RTQQEDSAVY
			3.85	SAAPSQTSVY					3.78	NALELEDSAL
			3.85	SAAPSQTSVY					3.78	LTVSNMSPED
			3.85	TSSQTSVYFC					3.78	PAKLEDSAVY
			3.85	ILESPSPNQT					3.78	IQPAKLEDSA
			3.85	SQTSVYFCAS					3.78	QRTEQEDSAV
			3.85	SPSPNQTSLY					3.78	TLTVTSAHPE
			3.85	ATSSQTSVYF					3.78	LTIQRTEQED
			3.85	LESPSPNQTS					3.78	PSEPRDSAVY
			3.85	SAAPSQTSVY					3.78	KVQPAELEDS
			3.85	SAAPSQTSVY					3.78	LTIQRTQQED
			3.85	AAPSQTSVYF					3.78	QPAELEDSGV
			3.85	LELAAPSQTS					3.78	QRTEQEDSAV
			3.85	SAAPSQTSVY					3.78	TLKVQPAELE
			3.85	LAAPSQTSVY					3.78	TSAQKNPTAF
			3.85	SAAPSQTSVY					3.78	TIQRTEQEDS
			3.85	AQSSGTQPCI					3.78	QPAKLEDSAV
			3.85	SAAPSQTSVY					3.78	LEIQRTEQGD
			3.85	SASTNQTSMY					3.78	TEQEDSAVYL
			3.85	SAAPSQTSVY					3.78	IQRTEQEDSA
			3.85	IPWSLVTLLC					3.78	ESAASSQTSV
			3.87	INSLELGDSA					3.78	QPSEPRDSAV
			3.87	VTSAHPEDSS					3.78	SLELGDSALY
			3.87	NALELDDSAL					3.78	ELEDSALYLC
			3.87	PEDSALYLCA					3.78	IQRTEQEDSA
			3.87	HALQPEDSAL					3.78	STKLEDSAMY
			3.87	LTVTSAHPED					3.78	LELGDSALYF
			3.87	LQPEDSALYL					3.78	ELEDSALYLC
			3.87	ALQPEDSALY					3.78	EF*EAPSL*L
			3.87	SSLELGDSAL					3.78	SAAPSQTSVY
			3.87	HALQPEDSAL					3.78	LKVQPAELED
			3.87	STLELGDSAL					3.78	TLTVSNMSPE
			3.87	STLELGDSAL					3.78	ALQPEDSALY
			3.87	LELGDSALYF					3.78	MSPEDSSIYL
			3.87	TVTSAHPEDS					3.78	PAKLEDSAVY
			3.87	SSLELGDSAL					3.78	SEPGDTALYL
			3.87	LHINSLELGD					3.78	IQRTQQEDSA
			3.88	PSEPRDSAVY					3.78	TVTSAHPEDS
			3.88	PSEPRDSAVY					3.78	QRTEQEDSAV
			3.88	QPSEPRDSAV					3.78	SPEDSSIYLC
			3.88	IQPAKLEDSA					3.78	RTEQEDSAVY
			3.88	PSEPRDSAVY					3.78	ERGDSAVYLC
			3.88	SSLELGDSAL					3.81	HPEDSSFYIC
			3.88	QPAELGDSAM					3.82	EIQSTESGDT
			3.88	QPSEPRDSAV					3.82	LESAIPNQTA
			3.88	ECLGAGGLGP					3.82	ALELEDSALY
			3.88	LSSEPGDTAL					3.83	LDDSALYLCA
			3.88	VSNMSPEDSS					3.85	SAAPSQTSVY
			3.88	IQSTESGDTA					3.85	SAAPSQTSVY
			3.88	LELGDSALYL					3.85	LESPSPNQTS
			3.88	KLEDSAVYLC					3.85	SPSPNQTSLY
			3.88	GWSQLLPLRL					3.85	SPQNPGTQLC
			3.88	SAAPSQTSVY					3.85	SASTNQTSMY
			3.88	TLQPEDSALY					3.85	SAAPSQTSVY
			3.88	SSLEVGDSAL					3.85	SAAPSQTSVY
			3.88	IQPSEPRDSA					3.85	SAAPSQTSVY
			3.88	TLQPEDSALY					3.85	TLN*T*ALWS
			3.88	TLQPEDSALY					3.85	SAAPSQTSVY
			3.88	QPAKLEDSAV					3.85	SAAPSQTSVY
			3.88	NALELDDSAL					3.85	SAAPSQTSVY
			3.88	TLQPEDSALY					3.85	LILESPSPNQ
			3.88	VNALLLGDSA					3.85	VGCSLPNICV
			3.88	IQRTEQGDSA					3.85	SAAPSQTSVY
			3.88	ESASTNQTSM					3.85	LESPSPNQTS
			3.88	NSLELGDSAV					3.85	SAQSSGTQPC
			3.88	NALLLGDSAL					3.85	SAAPSQTSVY
			3.88	TLQPEDSALY					3.85	SPSPNQTSLY
			3.88	DIRSPGLGDA					3.85	SPSPNQTSLY
			3.88	KLLLSDSGFY					3.85	SAAPSQTSVY
			3.88	KIQPAELGDS					3.85	SAAPSQTSVY
			3.88	PSEPRDSAVY					3.85	SAAPSQTSVY
			3.88	QRTEQGDSAM					3.85	SAAPSQTSVY
			3.88	NPTAFYLCAS					3.85	LESPSPNQTS
			3.88	QRTEQGDSAM					3.85	N*T*ALWSWG
			3.92	SEPRDSAVYF					3.85	AAPSQTSVYF
			3.92	CDIGPKEPDS					3.85	SAAPSQTSVY
			3.92	AEQGDSAVYV					3.85	SASTNQTSMY
			3.93	SSLELGDSAL					3.85	ESASTNQTSM
			3.93	LSSLELGDSA					3.85	LESASTNQTS
			3.93	STESGDTALY					3.85	SAAPSQTSVY
			3.93	TLELGDSALY					3.85	SAAPSQTSVY
			3.93	VTSAHPEDSS					3.85	VVSAAPSQTS
			3.93	LSSLELGDSA					3.85	SAAPSQTSVY
			3.93	IQRTEQEDSA					3.85	SAAPSQTSVY
			3.93	STKLEDSAMY					3.85	SAAPSQTSVY
			3.93	VTSAQKNPTA					3.85	ASTNQTSMYL
			3.93	ESATSSQTSV					3.85	ILESASTNQT
			3.93	SSLELGDSAL					3.85	SAAPSQTSVY
			3.93	TEQEDSAVYL					3.85	LESASTNQTS
			3.93	TIQRTQQEDS					3.85	SAAPSQTSVY
			3.93	TLELGDSALY					3.85	SAAPSQTSVY
			3.93	VTSAHPEDSS					3.85	SAAPSQTSVY
			3.93	VTSAHPEDSS					3.85	SAAPSQTSVY
			3.93	HTLQPEDSAL					3.85	SAAPSQTSVY
			3.93	SLESAIPNQT					3.85	SAAPSQTSVY
			3.93	VTSAHPEDSS					3.85	SAAPSQTSVY
			3.93	IRSPGLGDAA					3.85	PELSGAGGLS
			3.93	IQPAKLEDSA					3.85	ILESASTNQT
			3.93	IQRTEQEDSA					3.85	SAAPSQTSVY
			3.93	QRTQQEDSAV					3.85	PELSGAGGLS
			3.93	STLELGDSAL					3.85	PELSGAGGLS
			3.93	ALLLGDSALY					3.85	PELSGAGGLS
			3.93	EIQRTEQGDS					3.87	NLHINSLELG
			3.93	LSSLELGDSA					3.87	NSLELGDSAV
			3.93	IQRTEQGDSA					3.87	IQPAELGDSA
			3.93	TLELGDSALY					3.87	LESATSSQTS
			3.93	LQPEDSALYL					3.87	LTVTSAHPED
			3.93	VSTLELGDSA					3.87	VTSAHPEDSS
			3.93	IQPAKLEDSA					3.87	STLELGDSAL
			3.93	VTSAHPEDSS					3.87	LTVTSAHPED
			3.93	QPAELEDSGV					3.87	TSAHPEDSSF
			3.93	NALLLGDSAL					3.87	VTSAHPEDSS
			3.93	IQPSEPRDSA					3.87	ELGDSAVYFC
			3.93	WRILEFISVP					3.87	NLHINSLELG
			3.93	VSTLELGDSA					3.87	NSLELGDSAV
			3.93	SEPGDTALYL					3.87	LELGDSALYF
			3.93	TVTSAHPEDS					3.87	TQQEDSAVYL
			3.93	HINSLELGDS					3.87	ALELDDSALY
			3.93	QPAKLEDSAV					3.87	HINSLELGDS
			3.93	SPGLGDAAMY					3.87	IQSTESGDTA
			3.93	SSLELGDSAL					3.87	NLHINSLELG
			3.93	EPRDSAVYFC					3.87	TLQPEDSALY
			3.93	SLELGDSAVY					3.87	TVTSAHPEDS
			3.93	LHALQPEDSA					3.88	NMSSLELGDS
			3.93	STLELGDSAL					3.88	NALELDDSAL
			3.93	TEQGDSAMYL					3.88	IQQVVRGDSA
			3.93	QRTQQEDSAV					3.88	PRDSAVYFCA
			3.93	LHALQPEDSA					3.88	TLESATSSQT
			3.93	QPEDSALYLC					3.88	KIQPAELGDS
			3.93	VSNMSPEDSS					3.88	VCCLLPDICI
			3.93	TSAHPEDSSF					3.88	QPSEPRDSAV
			3.93	HINSLELGDS					3.88	AIPNQTALYF
			3.93	VTSAHPEDSS					3.88	LSLESAIPNQ
			3.93	IQPSEPRDSA					3.88	DIRSPGLGDA
			3.93	VSNMSPEDSS					3.88	SLELGDSAVY
			3.93	LSSLELGDSA					3.88	QVVRGDSAAY
			3.93	STLELGDSAL					3.88	NVSTLELGDS
			3.93	NVSTLELGDS					3.88	LQPEDSALYL
			3.93	QPSEPRDSAV					3.88	SPGLGDAAMY
			3.93	TLELGDSALY					3.88	RTQQEDSAVY
			3.93	NVSTLELGDS					3.88	KLEDSAVYLC
			3.93	ALELGDSALY					3.88	SEPRDSAVYF
			3.93	QRTQQEDSAV					3.88	IQQVVRGDSA
			3.93	VTSAHPEDSS					3.88	FPPDPGVAQP
			3.93	IQRTQQEDSA					3.88	LGDSALYLCA
			3.93	QRTQQEDSAV					3.88	NALELDDSAL
			3.93	LLLGDSALYL					3.88	TLELGDSALY
			3.93	TLQPEDSALY					3.88	SASTNQTSMY
			3.93	HTLQPEDSAL					3.88	QNPGTQLCTS
			3.93	TEQEDSAVYL					3.88	TVSNMSPEDS
			3.93	VSTLELGDSA					3.88	SPGLGDAAMY
			3.93	IQRTEQGDSA					3.88	SSLELGDSAL
			3.93	HTMQPEDSAL					3.88	ELDDSALYLC
			3.93	SSLELGDSAL					3.92	SLELGDSALY
			3.93	STESGDTALY					3.92	ALELEDSALY
			3.93	VTSAHPEDSS					3.92	QRTEQGDSAM
			3.93	HINSLELGDS					3.92	IQRTERGDSA
			3.93	ELAAPSQTSV					3.92	ELGDSALYFC
			3.93	ESATSSQTSV					3.92	PDICVLLCQQ
			3.93	QPSEPRDSAV					3.93	IQRTEQGDSA
			3.93	IQPSEPRDSA					3.93	PSEPRDSAVY
			3.93	LTVSNMSPED					3.93	EDSALYLCAS
			3.93	QQEDSAVYLC					3.93	IQPSEPRDSA
			3.93	IQPAELGDSA					3.93	SLELGDSAVY
			3.93	HTLQPEDSAL					3.93	AIPNQTALYF
			3.93	QVVRGDSAAY					3.93	VTSAHPEDSS
			3.93	STKLEDSAMY					3.93	QPAKLEDSAV
			3.93	SEPGDTALYL					3.93	STLELGDSAL
			3.93	LTVSNMSPED					3.93	SPGLGDAAMY
			3.93	LTVTSAHPED					3.93	QPSEPRDSAV
			3.93	INSLELGDSA					3.93	QRTEQGDSAM
			3.93	SLELGDSALY					3.93	TSAHPEDSSF
			3.93	WSLVTLLCIS					3.93	NSLELGDSAV
			3.93	VTSAHPEDSS					3.93	NSLELGDSAV
			3.93	VGCSLPDICV					3.93	ELGDSALYLC
			3.93	STKLEDSAMY					3.93	VTSAHPEDSS
			3.95	INSLELGDSA					3.93	LTVTSAHPED
			3.95	EIQRTEQGDS					3.93	LESPSPNQTS
			3.95	TLELGDSALY					3.93	PAKLEDSAVY
			3.95	RTEQEDSAVY					3.93	RTQQEDSAVY
			3.95	STLELGDSAL					3.93	PSEPRDSAVY
			3.95	SHCDIGPKEP					3.93	LTVTSAHPED
			3.95	TSAHPEDSSF					3.93	ALLLGDSALY
			3.95	TVTSAHPEDS					3.93	LESPSPNQTS
			3.95	HTLQPEDSAL					3.93	NVSTLELGDS
			3.95	QPAELEDSGV					3.93	LQPEDSALYL
			3.95	LQPEDSALYL					3.93	IQRTEQGDSA
			3.95	HTLQPEDSAL					3.93	SLELGDSALY
			3.95	KVQPAELEDS					3.93	QGDSAMYLCA
			3.98	SLILESASTN					3.93	VTSAHPEDSS
			3.98	*EAPSQ*LWL					3.93	SPGLGDAAMY
			3.98	APSQTSVYFC					3.93	QRTEQGDSAM
			3.98	RLELAAPSQT					3.93	MSPEDSSIYL
			3.98	LESPSPNQTS					3.93	QRTQQEDSAV
			3.98	SAQKNPTAFY					3.93	ASAVPSQTSV
			3.98	ALWSWGTQLC					3.93	VSTLELGDSA
			3.98	ESPSPNQTSL					3.93	LKIQPAELGD
			3.98	LESPSPNQTS					3.93	LTLESATSSQ
			3.98	WSLVTLLCIS					3.93	LTIQRTQQED
			3.98	ILESPSPNQT					3.93	RSPGLGDAAM
			3.98	ESATSSQTSV					3.93	SSLELGDSAL
			3.99	LEIQRTEQGD					3.93	TVTSAHPEDS
			3.99	HINSLELGDS					3.93	IQPSEPRDSA
			4.02	KLLLSDSGFY					3.93	IQPSEPRDSA
			4.06	SLELGDSAVY					3.93	TIQRTQQEDS
			4.06	STLELGDSAL					3.93	NVSTLELGDS
			4.06	HTLQPEDSAL					3.93	RTEQGDSAMY
			4.06	VTSAHPEDSS					3.93	VSNMSPEDSS
			4.06	QRTEQGDSAM					3.93	RTQQEDSAVY
			4.06	HTLQPEDSAL					3.93	TSAHPEDSSF
			4.06	QRTERGDSAV					3.93	SLELGDSALY
			4.06	SLELGDSAVY					3.93	LESASTNQTS
			4.06	SLELGDSALY					3.93	INSLELGDSA
			4.06	QRTQQEDSAV					3.93	QRTQQEDSAV
			4.06	IQRTQQEDSA					3.93	NSLELGDSAV
			4.06	QPSEPRDSAV					3.93	QRTEQEDSAV
			4.06	VTSAHPEDSS					3.93	RTEQGDSAMY
			4.06	QRTEQGDSAM					3.93	PAKLEDSAVY
			4.06	TSAHPEDSSF					3.93	VSALELGDSA
			4.06	IQPSEPRDSA					3.93	LHTLQPEDSA
			4.06	ALELDDSALY					3.93	SSLELGDSAL
			4.1	TLQPEDSALY					3.93	IQRTQQEDSA
			4.1	LHTLQPEDSA					3.93	INSLELGDSA
			4.1	HTLQPEDSAL					3.93	HINSLELGDS
			4.1	QPSEPRDSAV					3.93	ALQPEDSALY
			4.1	STKLEDSAMY					3.93	KIQPAELGDS
			4.1	TSAHPEDSSF					3.93	LSSLELGDSA
			4.1	PSEPRDSAVY					3.93	VTSAHPEDSS
			4.1	LHTLQPEDSA					3.93	RTQQEDSAVY
			4.1	EIQRTEQGDS					3.93	VTSAHPEDSS
			4.1	TIQRTEQEDS					3.93	RTEQGDSAMY
			4.1	HALQPEDSAL					3.93	VVRGDSAAYF
			4.1	TSAHPEDSSF					3.93	TLELGDSALY
			4.1	LHLHTLQPED					3.93	QRTQQEDSAV
			4.1	LTVTSAHPED					3.93	VYLCASSLVG
			4.1	TVTSAHPEDS					3.93	QRTEQGDSAM
			4.1	HLHTLQPEDS					3.93	VTSAHPEDSS
			4.1	HALQPEDSAL					3.93	VTSAHPEDSS
			4.11	LTVSNMSPED					3.93	SAHPEDSSFY
			4.11	VVRGDSAAYF					3.93	IQPAKLEDSA
			4.11	LTVSNMSPED					3.93	SAAPSQTSVY
			4.11	LTVSNMSPED					3.93	QRTQQEDSAV
			4.11	STLELGDSAL					3.93	IQPSEPRDSA
			4.11	LTVSNMSPED					3.93	LTIQRTQQED
			4.11	QRTERGDSAV					3.93	QRTQQEDSAV
			4.11	DIRSPGLGDA					3.93	LQPEDSALYL
			4.11	LTVSNMSPED					3.93	SSLELGDSAL
			4.11	LTVSNMSPED					3.93	LTVSNMSPED
			4.11	AAPSQTSVYF					3.93	STLELGDSAL
			4.11	LTVSNMSPED					3.93	QRTQQEDSAV
			4.11	TLELGDSALY					3.93	STLELGDSAL
			4.11	IQRTERGDSA					3.93	QPSEPRDSAV
			4.11	ESAIPNQTAL					3.93	STLELGDSAL
			4.11	AKLEDSAVYL					3.93	SATRSQTSVY
			4.11	AIPNQTALYF					3.93	LTIQRTEQED
			4.11	GCSLPDICVL					3.93	SAAPSQTSVY
			4.11	RSLELGDSGL					3.93	IQPSEPRDSA
			4.11	IQPSEPRDSA					3.93	NSLELGDSAV
			4.11	SNMSPEDSSI					3.93	QPSEPRDSAV
			4.11	*PVPILKTAA					3.93	NSLELGDSAV
			4.11	DIRSPGLGDA					3.93	LSSLELGDSA
			4.11	LTVSNMSPED					3.93	IQPAELGDSA
			4.11	LTVSNMSPED					3.93	AELGDSAMYL
			4.11	LTVSNMSPED					3.93	TLELGDSALY
			4.11	LTVSNMSPED					3.93	QRTQQEDSAV
			4.11	VSNMSPEDSS					3.93	LTVTSAHPED
			4.11	NVNALELDDS					3.93	NVSTLELGDS
			4.11	QRTQQEDSAV					3.93	TLQPEDSALY
			4.11	ALLLGDSALY					3.93	IQPSEPRDSA
			4.11	LTVSNMSPED					3.93	IQPSEPRDSA
			4.11	IRSTKLEDSA					3.93	HALQPEDSAL
			4.11	VGCSLPDICV					3.93	SAAPSQTSVY
			4.11	LTVSNMSPED					3.93	QRTEQGDSAM
			4.11	NALLLGDSAL					3.93	IQPAELGDSA
			4.11	EIQRTEQGDS					3.93	TVSNMSPEDS
			4.11	SPSPNQTSLY					3.93	ELGDSAVYLC
			4.11	STKLEDSAMY					3.93	LQPEDSALYL
			4.14	LHLHTLQPED					3.93	PAKLEDSAVY
			4.15	HTLQPEDSAL					3.93	SPSPNQTSLY
			4.15	LTVTSAHPED					3.93	PSEPRDSAVY
			4.15	KVQPAELEDS					3.93	SQTSVYFCAS
			4.15	LHTLQPEDSA					3.93	HALQPEDSAL
			4.15	SAHPEDSSFY					3.93	QRTQQEDSAV
			4.15	LTIQRTEQGD					3.93	NLSSLELGDS
			4.15	RTERGDSAVY					3.93	HTLQPEDSAL
			4.15	QRTEQEDSAV					3.93	SLELGDSALY
			4.15	LTIQRTEQED					3.93	QRTEQGDSAM
			4.15	LTVTSAHPED					3.93	TVTSAHPEDS
			4.15	HALQPEDSAL					3.95	IQRTEQEDSA
			4.15	IRSTKLEDSA					3.95	TIQRTEQEDS
			4.15	TSAHPEDSSF					3.95	IGPKEPDSFL
			4.15	LELEDSALYL					3.95	TSAHPEDSSF
			4.15	TIQRTEQEDS					3.95	VTSAHPEDSS
			4.15	IQRTEQEDSA					3.95	ELDDSALYLC
			4.15	LHTLQPEDSA					3.98	LESAASSQTS
			4.15	QRTEQEDSAV					3.98	ILESASTNQT
			4.15	TIQRTEQEDS					3.98	LESAIPNQTA
			4.15	RTQQEDSAVY					3.98	ESATRSQTSV
			4.15	LKIQPAKLED					3.99	LELGDSALYL
			4.15	KVQPAELEDS					3.99	LKIQRTEQED
			4.15	LTIQRTEQED					3.99	TLTVTSAHPE
			4.15	QRTEQEDSAV					3.99	LQPEDSALYL
			4.15	RTEQGDSAMY					3.99	SAHPEDSSFY
			4.15	KVQPAELEDS					3.99	PAELEDSGVY
			4.15	LELGDSALYL					3.99	TSAHPEDSSF
			4.15	LLYPLRHLCT					3.99	IQRTEQEDSA
			4.15	VTSAHPEDSS					4.06	SAHPEDSSFY
			4.18	LTVTSAHPED					4.06	VNALELDDSA
			4.18	QRTQQEDSAV					4.06	TSAHPEDSSF
			4.18	QQVVRGDSAA					4.06	TSAHPEDSSF
			4.18	SSQTSVYFCA					4.06	TSAHPEDSSF
			4.18	SSLELGDSAL					4.06	LESATRSQTS
			4.18	LESPSPNQTS					4.06	TLESATSSQT
			4.18	CLLPDICIFL					4.06	LTVSNMSPED
			4.18	SAAPSQTSVY					4.06	STLELGDSAL
			4.18	VTSAQKNPTA					4.06	DIRSPGLGDA
			4.18	*VPWSWGTRP					4.06	QRTQQEDSAV
			4.18	QQVVRGDSAA					4.06	VTSAHPEDSS
			4.18	HALQPEDSAL					4.1	IQRTEQEDSA
			4.18	SAAPSQTSVY					4.1	LHALQPEDSA
			4.18	PLRLELAAPS					4.1	DLHSELNLSS
			4.18	SAAPSQTSVY					4.1	QRTEQGDSAM
			4.18	IQPSEPRDSA					4.1	PAELEDSGVY
			4.18	SSLELGDSAL					4.1	VTSAHPEDSS
			4.18	ALQPEDSALY					4.1	TVTSAHPEDS
			4.18	AQPQPDLSVL					4.1	KVQPAELEDS
			4.18	SAAPSQTSVY					4.1	TSAHPEDSSF
			4.18	EDSAVYLCAS					4.1	QRTEQEDSAV
			4.18	NALLLGDSAL					4.1	TVTSAHPEDS
			4.18	SHQFPGAW*L					4.1	TVTSAHPEDS
			4.18	IQRTEQGDSA					4.11	NVSTLELGDS
			4.18	ALLLGDSALY					4.11	KIQPSEPRDS
			4.18	VNALLLGDSA					4.11	ALLLGDSALY
			4.18	LNVNALLLGD					4.11	NALLLGDSAL
			4.18	LELGDSAVYF					4.11	KIQPSEPRDS
			4.18	LELGDSALYF					4.11	RTEQGDSAMY
			4.18	FPLILESPSP					4.11	INSLELGDSA
			4.18	QRTEQGDSAM					4.11	PRDSAVYFCA
			4.18	SAAPSQTSVY					4.11	NALLLGDSAL
			4.18	TLTVTSAHPE					4.11	IQQVVRGDSA
			4.18	VSTLELGDSA					4.11	VCCTLSDICV
			4.18	LGDSALYLCA					4.11	IQRTERGDSA
			4.18	CLLPDICIFL					4.11	QPSEPRDSAV
			4.18	ALQPEDSALY					4.11	SGDTALYFCA
			4.18	RGDSAAYFCA					4.11	DIGPKEPDSF
			4.18	IQQVVRGDSA					4.11	SAVPSQTSVY
			4.18	SAAPSQTSVY					4.11	TLTVSNMSPE
			4.18	VNALLLGDSA					4.11	ESATSSQTSV
			4.18	VTSAQKNPTA					4.11	TLTVSNMSPE
			4.18	STNQTSMYLC					4.11	LGAGGLGPVS
			4.18	KLLLSDSGFY					4.11	VNALLLGDSA
			4.18	SAAPSQTSVY					4.11	PAKLEDSAVY
			4.18	NALLLGDSAL					4.11	ALELDDSALY
			4.18	SLILESASTN					4.11	SAAPSQTSVY
			4.18	SASTNQTSMY					4.11	SAAPSQTSVY
			4.18	VGVCCTLSDI					4.11	RTERGDSAVY
			4.18	VTSAQKNPTA					4.11	PPDPGVAQPQ
			4.18	RTQGLSCVLL					4.11	QRTQQEDSAV
			4.18	LESPSPNQTS					4.11	ALELDDSALY
			4.18	SAAPSQTSVY					4.11	NVNALLLGDS
			4.18	TVTSAHPEDS					4.11	LTIQRTEQED
			4.18	QQVVRGDSAA					4.11	KLLLSDSGFY
			4.19	VNALELDDSA					4.11	IRSTKLEDSA
			4.19	LESARPSHTS					4.11	SAAPSQTSVY
			4.23	LDIRSPGLGD					4.11	TEQEDSAVYL
			4.23	IQRTEQRDSA					4.14	TVTSAHPEDS
			4.23	TVTSAHPEDS					4.15	QRTERGDSAV
			4.25	LESASTNQTS					4.15	QRTEQEDSAV
			4.25	N*T*ALWSWG					4.15	QRTERGDSAV
			4.26	LESASTNQTS					4.15	QRTERGDSAV
			4.26	ELAAPSQTSV					4.15	QRTEQEDSAV
			4.26	ESASTNQTSM					4.15	QRTEQEDSAV
			4.26	KKLLLSDSGF					4.15	EIQRTEQGDS
			4.26	SAAPSQTSVY					4.15	TIQRTEQEDS
			4.26	AT*ALKTAAY					4.15	VSTLELGDSA
			4.26	SLESAIPNQT					4.15	STLELGDSAL
			4.26	ESASTNQTSM					4.15	QRTERGDSAV
			4.26	VTSAQKNPTA					4.15	QRTERGDSAV
			4.26	SAAPSQTSVY					4.15	IQRTEQEDSA
			4.26	TVTSAQKNPT					4.15	QRTERGDSAV
			4.26	LESASTNQTS					4.15	VTSAHPEDSS
			4.26	LESATSSQTS					4.15	LTIQRTEQED
			4.26	ESASTNQTSM					4.15	RTERGDSAVY
			4.26	ESASTNQTSM					4.15	RTEQEDSAVY
			4.26	L*SAASSQTS					4.15	LTIQRTEQED
			4.26	LESAIPNQTA					4.15	ALQPEDSALY
			4.26	LKIQRTEQED					4.15	SSLELGDSAL
			4.26	ESASTNQTSM					4.15	VSNMSPEDSS
			4.26	SAAPSQTSVY					4.15	ESGDTALYFC
			4.26	LESATRSQTS					4.15	SAHPEDSSFY
			4.26	LESPSPNQTS					4.15	KIQPSEPRDS
			4.26	IPWSLVTLLC					4.15	QRTERGDSAV
			4.26	LESATRSQTS					4.15	LELGDSALYL
			4.26	ESASTNQTSM					4.15	EIQATKLEDS
			4.26	SAAPSQTSVY					4.15	VSTLELGDSA
			4.26	LRLELAAPSQ					4.15	TIQRTEQEDS
			4.26	VTSAQKNPTA					4.15	AHPEDSSFYI
			4.26	LSLESAIPNQ					4.15	SAHPEDSSFY
			4.26	LRLELAAPSQ					4.15	IQRTERGDSA
			4.26	LRLELAAPSQ					4.15	TLKVQPAELE
			4.26	APWSWGTRPF					4.15	QRTEQEDSAV
			4.26	STSQTSMYLC					4.15	QPAKLEDSAV
			4.26	PLTLESAASS					4.15	IQRTEQEDSA
			4.26	ILESASTNQT					4.15	IQRTEQEDSA
			4.26	EIQRTEQGDS					4.15	IQRTERGDSA
			4.26	SAAPSQTSVY					4.15	IRSTKLEDSA
			4.26	TSAQKNPTAF					4.15	RTEQGDSAMY
			4.26	LELAAPSQTS					4.15	STKLEDSAMY
			4.26	ILESASTNQT					4.15	RSTKLEDSAM
			4.26	PTRPLCTSVP					4.15	RTERGDSAVY
			4.26	LESATRSQTS					4.15	IQRTEQEDSA
			4.26	ESASTNQTSM					4.15	NALELEDSAL
			4.26	SLILESASTN					4.18	RSPGLGDAAM
			4.26	LESATRSQTS					4.18	LESASTNQTS
			4.26	SASTNQTSMY					4.18	IQPSEPRDSA
			4.26	ESASTNQTSM					4.18	IQPSEPRDSA
			4.26	LESPSPNQTS					4.18	IRSPGLGDAA
			4.26	ILESPSPNQT					4.18	SEPRDSAVYF
			4.3	CHPQPDSSLL					4.18	LESAIPNQTA
			4.3	NALELEDSAL					4.18	SQGTQHCISV
			4.3	PSEPRDSAVY					4.18	ALLLGDSALY
			4.31	SAAPSQTSVY					4.18	PAELGDSAMY
			4.31	FPPDPGVAQP					4.18	DPALRTQGLS
			4.36	TVTSAHPEDS					4.18	IQQVVRGDSA
			4.36	VTSAHPEDSS					4.18	TSAQKNPTAF
			4.37	NLHINSLELG					4.18	PWSLVTLLCI
			4.37	NVNALLLGDS					4.18	QFPGAW*LCC
			4.37	RIQQVVRGDS					4.18	TSAQKNPTAF
			4.37	VSTLELGDSA					4.18	AW*LCCVFLC
			4.37	ESAIPNQTAL					4.18	QQVVRGDSAA
			4.37	HINSLELGDS					4.18	TLQPEDSALY
			4.37	ALELDDSALY					4.18	ILESASTNQT
			4.37	PSEPRDSAVY					4.18	ELGDSALYLC
			4.37	GGTQPCISVP					4.18	MSSLELGDSA
			4.37	IVTSAQKNPT					4.18	TVSNMSPEDS
			4.37	RTQQEDSAVY					4.18	LESPSPNQTS
			4.37	AAPSQTSVYF					4.18	ASTNQTSMYL
			4.37	IRSTKLEDSA					4.18	TLTVTSAHPE
			4.37	LALQPEDSAL					4.18	SAAPSQTSVY
			4.37	SAHPEDSSFY					4.18	NALLLGDSAL
			4.37	SAAPSQTSVY					4.18	QQVVRGDSAA
			4.37	IQRTEQGDSA					4.18	SAQKNPTAFY
			4.37	IQPSEPRDSA					4.18	RLESAAPSQT
			4.37	PRDSAVYFCA					4.18	SAAPSQTSVY
			4.37	QVVRGDSAAY					4.18	VGCSLPDICV
			4.37	STLELGDSAL					4.18	WSLVTLLCIS
			4.37	RTQQEDSAVY					4.18	SLELGDSALY
			4.37	SKKLLLSDSG					4.18	LKIQPAELGD
			4.37	LHINSLELGD					4.18	LTVTSAHPED
			4.37	LLLGDSALYL					4.18	QVVRGDSAAY
			4.37	RTQQEDSAVY					4.18	TVTSAQKNPT
			4.37	LKIQPAKLED					4.18	ILESASTNQT
			4.37	INSLELGDSA					4.18	NALLLGDSAL
			4.37	PEDSALYLCA					4.18	NLHINSLELG
			4.37	NLSSLELGDS					4.18	IQPSEPRDSA
			4.37	KEPDSFLSLC					4.18	QPSEPRDSAV
			4.37	QPQPDLSVLL					4.18	ASTNQTSMYL
			4.37	KKLLLSDSGF					4.18	LTVTSAHPED
			4.37	KIQPAELGDS					4.18	QVVRGDSAAY
			4.37	SPLELGDPAL					4.18	SEPRDSAVYF
			4.37	LELGDSAVYF					4.18	QQVVRGDSAA
			4.37	RTERGDSAVY					4.18	AHPEDSSFYI
			4.37	INSLELGDSA					4.18	SAAPSQTSVY
			4.37	LHTLQPEDSA					4.18	NLHINSLELG
			4.37	PSEPRDSAVY					4.18	*APWSWGTRP
			4.37	LSSKKLLLSD					4.18	ALQPEDSALY
			4.37	VTSAHPEDSS					4.18	VGCSLPDICV
			4.37	IQPAKLEDSA					4.18	NQTSLYFCAP
			4.37	QRTEQGDSAM					4.18	SEPRDSAVYF
			4.37	EPRDSAVYFC					4.18	SSLELGDSAL
			4.37	INSLELGDSA					4.18	QVVRGDSAAY
			4.42	TLESARPSHT					4.18	SAAPSQTSVY
			4.42	LTVTSAHPED					4.18	TVTSAHPEDS
			4.42	LHTLQPEDSA					4.18	TLTVTSAHPE
			4.42	LHTLQPEDSA					4.18	TSAHPEDSSF
			4.42	IQPSEPRDSA					4.18	SPSPNQTSLY
			4.42	LESARPSHTS					4.23	VTSAHPEDSS
			4.42	HTLQPEDSAL					4.23	TIQRTEQEDS
			4.42	LHTLQPEDSA					4.23	VTSAHPEDSS
			4.42	EDSSFYICSA					4.23	KIQPSEPRDS
			4.42	TVTSAHPEDS					4.23	KIQPSEPRDS
			4.42	VTSAHPEDSS					4.25	LESASTNQTS
			4.42	LTVTSAHPED					4.25	LESAAPSQTS
			4.42	LHLHALQPED					4.25	PGTQLCTSVP
			4.42	QVVRGDSAAY					4.25	ESPSPNQTSL
			4.42	LSSLELGDSA					4.25	QSGGTQPCIS
			4.42	LTVTSAHPED					4.25	ILESASTNQT
			4.42	LTVTSAHPED					4.26	LESARPSHTS
			4.42	RTQQEDSAVY					4.26	ESASTNQTSM
			4.42	TLQPEDSALY					4.26	ESATSSQTSV
			4.42	HLHTLQPEDS					4.26	LTVTSAQKNP
			4.42	LHLHALQPED					4.26	ESPSPNQTSL
			4.42	HALQPEDSAL					4.26	TVTSAQKNPT
			4.42	HLHALQPEDS					4.26	LESPSPNQTS
			4.42	LESARPSHTS					4.26	LESPSPNQTS
			4.42	LHLHTLQPED					4.26	LESATSSQTS
			4.42	LHINSLELGD					4.26	LRSSSSVTLA
			4.42	CECLGAGGLG					4.26	ESASTNQTSM
			4.42	SAHPEDSSFY					4.26	SATSSQTSVY
			4.42	TVTSAHPEDS					4.26	LESATRSQTS
			4.42	MSSLELGDSA					4.26	SHCDIGPKEP
			4.42	TSAHPEDSSF					4.26	ESASTNQTSM
			4.42	TVTSAHPEDS					4.26	QRTEQEDSAV
			4.42	HTLQPEDSAL					4.26	VGCSLPNICV
			4.42	LQPEDSALYL					4.26	GVCQALTYLS
			4.42	LHLHTLQPED					4.26	LWSWGTQLCI
			4.42	VGCSLPDICV					4.26	AAPSQTSVYF
			4.43	QPSEPRDSAV					4.26	ESASTNQTSM
			4.43	ILSSKKLLLS					4.26	VTSAQKNPTA
			4.43	KIQPSEPRDS					4.26	ILESASTNQT
			4.43	ESATRSQTSV					4.26	LILESASTNQ
			4.43	PEDSALYLCA					4.26	VTSAQKNPTA
			4.43	QPEDSALYLC					4.26	RLELAAPSQT
			4.43	IRSTKLEDSA					4.26	VTSAHPEDSS
			4.43	IQRTEQGDSA					4.26	SAQKNPTAFY
			4.43	*PVPILKTAA					4.26	LILESPSPNQ
			4.43	KIQPSEPRDS					4.26	ILESASTNQT
			4.43	LTVSNMSPED					4.3	VCHPQPDSSL
			4.43	TVSNMSPEDS					4.3	RTEQEDSAVY
			4.43	IQPSEPRDSA					4.3	QRTERGDSAV
			4.43	RSPGLGDAAM					4.3	HTLQPEDSAL
			4.43	LQPEDSALYL					4.3	IQPAKLEDSA
			4.43	TIQRTEQEDS					4.31	RSPGLGDAAM
			4.43	QSTESGDTAL					4.31	DPGVAQPQPD
			4.43	IRSTKLEDSA					4.36	TSAHPEDSSF
			4.43	PSEPRDSAVY					4.36	HPEDSSFYIC
			4.43	SAAPSQTSVY					4.36	VTSAHPEDSS
			4.43	KIQPSEPRDS					4.36	SAHPEDSSFY
			4.43	KIQPAKLEDS					4.36	VTSAHPEDSS
			4.43	ALRLESAAPS					4.36	TVTSAHPEDS
			4.43	IQRTEQEDSA					4.36	VTSAHPEDSS
			4.43	TEQRDSAMYR					4.36	LTVTSAHPED
			4.43	IQRTEQGDSA					4.37	CDIGPKEPDS
			4.43	LKIQRTQQED					4.37	VTSAHPEDSS
			4.43	QRTERGDSAV					4.37	TERGDSAVYL
			4.43	RTEQEDSAVY					4.37	GVAQPQPDLS
			4.43	QRTEQEDSAV					4.37	IQRTERGDSA
			4.43	PSEPRDSAVY					4.37	LQNWRILEFI
			4.43	RTEQGDSAMY					4.37	KLEDSAMYFC
			4.43	QPSEPRDSAV					4.37	DSDQCPS*RQ
			4.43	IQRTQQEDSA					4.37	KIQPAKLEDS
			4.43	QRTEQGDSAM					4.37	TLRIQPMEPR
			4.43	IQRTQQEDSA					4.37	QPAKLEDSAV
			4.43	KIQPSEPRDS					4.37	SAAPSQTSVY
			4.43	QPSEPRDSAV					4.37	TEQRDSAMYR
			4.43	QQVVRGDSAA					4.37	NSLELGDSAV
			4.43	IQPSEPRDSA					4.37	LPDSGVRQHQ
			4.43	IQPSEPRDSA					4.37	RIQQVVRGDS
			4.43	QPSEPRDSAV					4.37	TKLEDSAMYF
			4.43	IQRTERGDSA					4.37	LESASTNQTS
			4.43	IQPAKLEDSA					4.37	QPAKLEDSAV
			4.43	VSTLELGDSA					4.37	RSPGLGDAAM
			4.43	KIQPAKLEDS					4.37	AHPEDSSFYI
			4.43	RSTKLEDSAM					4.37	DIRSPGLGDA
			4.43	STLELGDSAL					4.37	SPGLGDAAMY
			4.43	PSEPRDSAVY					4.37	ALLLGDSALY
			4.43	QRTERGDSAV					4.37	SAHPEDSSFY
			4.43	IQRTQQEDSA					4.37	IQPAKLEDSA
			4.43	QRTEQGDSAM					4.37	PKEPDSFLSL
			4.43	RTERGDSAVY					4.37	ALLLGDSALY
			4.43	KLEDSAMYFC					4.37	QRTERGDSAV
			4.43	IGPKEPDSFL					4.37	ALLLGDSALY
			4.43	TIQRTEQEDS					4.37	IQQVVRGDSA
			4.43	PSEPRDSAVY					4.37	RTEQGDSAMY
			4.43	QPSEPRDSAV					4.37	QQEDSAVYLC
			4.43	LESATSSQTS					4.37	RGDSAAYFCA
			4.43	RIQQVVRGDS					4.37	RSTKLEDSAM
			4.43	KIQRTQQEDS					4.37	QQVVRGDSAA
			4.43	GVSYPLPDIC					4.37	LGDSALYLCA
			4.43	KIQPSEPRDS					4.37	QQVVRGDSAA
			4.43	QPEDSALYLC					4.37	VTSAHPEDSS
			4.48	PWSLVTLLCI					4.37	LTVTSAHPED
			4.48	PVPNLKTAAS					4.37	IQRTEQGDSA
			4.49	CDIGPKEPDS					4.37	QRTQQEDSAV
			4.49	HALQPEDSAL					4.37	IQRTERGDSA
			4.49	IRSTKLEDSA					4.37	EQRDSAMYRC
			4.49	AILSSEPGDT					4.37	NLHINSLELG
			4.49	QHQPDIYVPL					4.37	EQGDSAVYVC
			4.49	AHPEDSSFYI					4.37	LKIQPAKLED
			4.49	EDPALRTQGL					4.38	PKEPDSFLSL
			4.5	RSTKLEDSAM					4.41	IQRTEQGDSA
			4.5	QPSEPRDSAV					4.42	NVSTLELGDS
			4.5	TIQRTEQRDS					4.42	VTSAHPEDSS
			4.5	RTEQRDSAMY					4.42	TEQGDSAMYL
			4.5	ILSSKKLLLS					4.42	LHTLQPEDSA
			4.53	DPAHRAGGLG					4.42	TLTVTSAHPE
			4.53	LHLHTLQPED					4.42	QPAKLEDSAV
			4.53	LHLHTLQPED					4.42	SAHPEDSSFY
			4.53	HLHTLQPEDS					4.42	TVTSAHPEDS
			4.53	SAHPEDSSFY					4.42	VTSAHPEDSS
			4.53	HLHTLQPEDS					4.42	TVTSAHPEDS
			4.54	VTSAQKNPTA					4.42	SAHPEDSSFY
			4.54	RTEQEDSAVY					4.42	HINSLELGDS
			4.54	LKIRSTKLED					4.42	TVTSAHPEDS
			4.54	ELGDSALYFC					4.42	HPEDSSFYIC
			4.54	RSTKLEDSAM					4.42	AHPEDSSFYI
			4.54	SAHPEDSSFY					4.42	VTSAHPEDSS
			4.54	LLPPPRHLYI					4.42	SLELGDSAVY
			4.54	KIQPSEPRDS					4.42	HINSLELGDS
			4.54	IRSTKLEDSA					4.42	LTVTSAHPED
			4.54	LHTLQPEDSA					4.42	QPAKLEDSAV
			4.54	CDIGPKEPDS					4.42	NLHINSLELG
			4.54	QVVRGDSAAY					4.42	HALQPEDSAL
			4.54	QRTQQEDSAV					4.42	TLESARPSHT
			4.54	ESARPSHTSQ					4.42	HINSLELGDS
			4.54	LTVSNMSPED					4.42	TSAHPEDSSF
			4.54	IQRTEQEDSA					4.42	NLHINSLELG
			4.54	PAKLEDSAVY					4.42	HTLQPEDSAL
			4.54	FQRTQQEDSA					4.42	ILHSEDPAHG
			4.54	TEQEDSAVYL					4.42	TVTSAHPEDS
			4.54	ESATRSQTSV					4.42	VTSAHPEDSS
			4.54	TVTSAHPEDS					4.42	LTVTSAHPED
			4.54	RSTKLEDSAM					4.42	VTSAHPEDSS
			4.54	RTQQEDSAVY					4.42	VTSAHPEDSS
			4.57	HLHTLQPEDS					4.42	VTSAHPEDSS
			4.57	HLHTLQPEDS					4.42	KVQPAELEDS
			4.58	HPEF*EAPSQ					4.42	TLTVTSAHPE
			4.58	QRTEQEDSAV					4.42	VTSAHPEDSS
			4.59	LKIRSTKLED					4.42	SAAPSQTSVY
			4.59	KIRSTKLEDS					4.42	LTVTSAHPED
			4.59	NALELEDSAL					4.42	TQQEDSAVYL
			4.59	QRTERGDSAV					4.42	TVTSAHPEDS
			4.59	KIRSTKLEDS					4.42	SGVCCLLPDI
			4.59	ELGDSALYFC					4.42	VTSAHPEDSS
			4.59	PAKLEDSAVY					4.42	TVTSAHPEDS
			4.59	KIRSTKLEDS					4.42	TSAHPEDSSF
			4.59	QRTEQRDSAM					4.43	IQPSEPRDSA
			4.59	KIRSTKLEDS					4.43	KIQPAKLEDS
			4.59	IQRTEQEDSA					4.43	LKIQPAKLED
			4.59	EIQRTEQGDS					4.43	INSLELGDSA
			4.67	KIQRTEQEDS					4.43	QRTQQEDSAV
			4.69	DCEQHEP*RQ					4.43	IQPSEPRDSA
			5.27	HLHALQPEDS					4.43	KIQPSEPRDS
			5.29	SAAPSQTSVY					4.43	QRTEQGDSAM
			5.29	SAAPSQTSVY					4.43	RTERGDSAVY
			5.29	SAAPSQTSVY					4.43	RSTKLEDSAM
			5.29	TSAHPEDSSF					4.43	AKLEDSAVYL
			5.29	PSQTSVYFCA					4.43	QQVVRGDSAA
			5.29	VAQPQPDLSV					4.43	IQPSEPRDSA
			5.29	LTVTSAHPED					4.43	SSLELGDSAL
			5.29	SAAPSQTSVY					4.43	GGLGPVSLCQ
			5.29	HLHALQPEDS					4.43	LRLESAAPSQ
			5.29	TAASTSAVPM					4.43	KLEDSAMYFC
			5.29	SAAPSQTSVY					4.43	IQRTERGDSA
			5.29	HTLQPEDSAL					4.43	PSEPRDSAVY
			5.29	SAHPEDSSFY					4.43	QPSEPRDSAV
			5.29	SAHPEDSSFY					4.43	IQRTEQGDSA
			5.34	HLHTLQPEDS					4.43	STKLEDSAMY
			5.34	HLHALQPEDS					4.43	TVTSAQKNPT
			5.36	SAAPSQTSVY					4.43	QPSEPRDSAV
			5.36	SAHPEDSSFY					4.43	QRTQQEDSAV
			5.36	LESASTNQTS					4.43	QRTQQEDSAV
			5.36	LILESPSPNQ					4.43	SLILESASTN
			5.36	LESPSPNQTS					4.43	VSNMSPEDSS
			5.36	AHPEDSSFYI					4.43	LRIQQVVRGD
			5.36	SHCDIGPKEP					4.43	KIQPSEPRDS
			5.36	HLHTLQPEDS					4.43	QPSEPRDSAV
			5.36	ESASTNQTSM					4.43	QPSEPRDSAV
			5.36	VTSAHPEDSS					4.43	QPAKLEDSAV
			5.36	SAAPSQTSVY					4.43	STKLEDSAMY
			5.36	SAAPSQTSVY					4.43	IQRTERGDSA
			5.36	HLHTLQPEDS					4.43	QRTERGDSAV
			5.36	HLHTLQPEDS					4.43	QRTERGDSAV
			5.36	LESASTNQTS					4.43	KIQPSEPRDS
			5.36	SPSPNQTSLY					4.43	TRSQTSVYFC
			5.36	LTVTSAHPED					4.43	IQPSEPRDSA
			5.36	HINSLELGDS					4.43	VSTLELGDSA
			5.36	FPGAW*LCCV					4.43	IQPSEPRDSA
			5.36	SAAPSQTSVY					4.43	KLEDSAVYLC
			5.36	SHQFPGAW*L					4.43	IQRTQQEDSA
			5.39	LHLHALQPED					4.43	KIQPSEPRDS
			5.39	HLHTLQPEDS					4.43	RTERGDSAVY
			5.39	TSAHPEDSSF					4.43	RTQQEDSAVY
			5.39	LTVTSAHPED					4.43	PGLGDAAMYL
			5.39	ESARPSHTSQ					4.43	KIQPSEPRDS
			5.39	VPRVCHPQPD					4.43	IQRTQQEDSA
			5.39	LHLHTLQPED					4.43	LLGDSALYLC
			5.39	HLHALQPEDS					4.43	TESGDTALYF
			5.39	HLHALQPEDS					4.43	QPSEPRDSAV
			5.39	LHLHALQPED					4.43	PSEPRDSAVY
			5.39	LHTLQPEDSA					4.43	LKIQRTQQED
			5.39	HLHALQPEDS					4.43	QSLGTRPCIS
			5.39	VRYQLPDICV					4.43	IQRTQQEDSA
			5.39	VTSAHPEDSS					4.43	PQPDLSVLLC
			5.39	HINSLELGDS					4.43	IQPAKLEDSA
			5.39	VPRVCHPQPD					4.43	PSEPRDSAVY
			5.39	AHPEDSSFYI					4.43	KIQPSEPRDS
			5.39	HLHTLQPEDS					4.43	IQRTEQEDSA
			5.39	PGGRSHVPVC					4.43	KLEDSAMYFC
			5.39	HLHTLQPEDS					4.43	LRIQQVVRGD
			5.39	HLHTLQPEDS					4.43	QRTERGDSAV
			5.4	GTQHCISVPA					4.43	QRTERGDSAV
			5.41	SPGLGDAAMY					4.45	DIRSPGLGDA
			5.41	NALLLGDSAL					4.48	AQSRGTRPCI
			5.41	NALLLGDSAL					4.48	SLRTRPCISV
			5.41	AHPEDSSFYI					4.49	TVTSAHPEDS
			5.41	AHPEDSSFYI					4.49	LELGDSAVYF
			5.41	NVNALLLGDS					4.49	VTSAHPEDSS
			5.41	SAAPSQTSVY					4.49	SAHPEDSSFY
			5.41	SAAPSQTSVY					4.49	DSGVRQHQPD
			5.41	AHPEDSSFYI					4.53	VTSAHPEDSS
			5.43	HLHTLQPEDS					4.53	HLHTLQPEDS
			5.43	HTLQPEDSAL					4.53	VTSAHPEDSS
			5.45	PSEPRDSAVY					4.54	KIQPAEQGDS
			5.45	ILESASTNQT					4.54	EDSAMYFCAS
			5.45	ESPSPNQTSL					4.54	KIQPSEPRDS
			5.45	LTVTSAHPED					4.54	QRTEQGDSAM
			5.45	LQPEDSALYL					4.54	VTSAHPEDSS
			5.45	LESASTNQTS					4.54	SAHPEDSSFY
			5.45	IQPSEPRDSA					4.54	KLEDSAMYFC
			5.45	AGGLGHVSLC					4.54	TIQRTQQEDS
			5.45	IQRTEQGDSA					4.54	KLLLSDSGFY
			5.45	SAQKNPTAFY					4.54	LEDSAMYFCA
			5.45	TLESATRSQT					4.54	TSAHPEDSSF
			5.45	PQAGVSCSLS					4.54	RTERGDSAVY
			5.45	TERGDSAVYL					4.54	IQPAELGDSA
			5.45	ESASTNQTSM					4.54	IQRTEQGDSA
			5.45	VTSAHPEDSS					4.58	SGVRYQLPDI
			5.45	TSAHPEDSSF					4.58	RTEQGDSAMY
			5.45	QPSEPRDSAV					4.58	SAHPEDSSFY
			5.45	VVRGDSAAYF					4.58	TSAHPEDSSF
			5.49	SARPSHTSQY					4.58	TVTSAHPEDS
			5.49	ILESPSPNQT					4.58	SL*DECEHLG
			5.49	PSHTSQYLCA					4.58	INSLELGDSA
			5.49	ELAAPSQTSV					4.58	HTLQPEDSAL
			5.49	QSWRTQPCTS					4.58	SAHPEDSSFY
			5.49	RLESAAPSQT					4.59	TERGDSAVYL
			5.49	VTSAQKNPTA					4.59	PAKLEDSAVY
			5.51	CCLLPDICIF					4.59	RTEQGDSAMY
			5.52	SEPRDSAVYF					4.59	QRTEQGDSAM
			5.52	RTEQGDSAMY					4.59	KIRSTKLEDS
			5.52	QSTESGDTAL					4.59	IRSTKLEDSA
			5.52	AHPEDSSFYI					4.59	RSTKLEDSAM
			5.52	LTVTSAHPED					4.59	RTEQRDSAMY
			5.52	ERLGAGGLGP					4.62	LESARPSHTS
			5.52	LRTEQGDSAM					4.63	HPEDSSFYIC
			5.52	LELGDSALYL					4.64	RSTKLEDSAM
			5.52	VTSAHPEDSS					4.64	KIQRTERGDS
			5.54	CTLSDICVLL					4.66	SR*CEEIRQL
			5.55	LTVTSAHPED					4.66	TSAHPEDSSF
			5.55	VTSAHPEDSS					4.67	KIQRTQQEDS
			5.55	QRTQQEDSAV					4.7	STKLEDSAMY
			5.55	GSSR*CEEIR					4.71	IQPAKLEDSA
			5.55	TLQPEDSALY					4.74	ECERLGAGRL
			5.55	TSAHPEDSSF					5.23	VCHPQPDSSL
			5.55	KIQPSEPRDS					5.25	SLPDICVLLC
			5.55	*PVPILKTAA					5.25	GVAQPQPDLS
			5.55	VRQHQPDIYV					5.25	VGCSLPDICV
			5.55	LESATRSQTS					5.29	SAAPSQTSVY
			5.55	VTSAHPEDSS					5.29	SAAPSQTSVY
			5.55	TSAHPEDSSF					5.29	VGCSLPDICV
			5.55	TVTSAHPEDS					5.29	SAAPSQTSVY
			5.55	IQRTERGDSA					5.29	SAAPSQTSVY
			5.55	SLELGDSAVY					5.29	SAAPSQTSVY
			5.57	KIQPSEPRDS					5.29	LTVTSAHPED
			5.57	RSTKLEDSAM					5.29	SAAPSQTSVY
			5.57	TLESARPSHT					5.29	SAAPSQTSVY
			5.57	PCSQKTRPCI					5.29	SAAPSQTSVY
			5.59	QPSEPRDSAV					5.29	SAAPSQTSVY
			5.59	RSTKLEDSAM					5.29	SAAPSQTSVH
			5.59	RTQQEDSAVY					5.29	SAAPSQTSVY
			5.59	QRTEQEDSAV					5.29	SAAPSQTSVY
			5.61	HTLQPEDSAL					5.29	ESAIPNQTAL
			5.61	ESARPSHTSQ					5.29	SAAPSQTSVY
			5.91	SAAPSQTSVY					5.29	INSLELGDSA
			5.91	SAAPSQTSVY					5.29	PHVGVCCTLS
			5.91	SASTNQTSMY					5.29	PSQTSVYFCA
			5.91	SAAPSQTSVY					5.36	LESASTNQTS
			5.91	SAAPSQTSVY					5.36	VTSAHPEDSS
			5.91	AAPSQTSVYF					5.36	IQPSEPRDSA
			5.91	SAAPSQTSVY					5.36	AHPEDSSFYI
			5.91	SASTIQTSMY					5.36	SASTNQTSMY
			5.92	SPQNPGTQLC					5.36	HSDSDQCPS*
			5.92	SAAPSQTSVY					5.36	HQFPGAW*LC
			5.92	SAAPSQTSVY					5.36	LILESASTNQ
			5.92	SAAPSQTSVY					5.36	SARPSHTSQY
			5.95	CCTLSDICVL					5.36	LTVTSAHPED
			6	GAW*LCCVFL					5.36	LESPSPNQTS
			6	CGDPVFRTQG					5.39	HLHTLQPEDS
			6.02	VGCSLPNICV					5.39	HLHTLQPEDS
			6.06	AACRTGGFWS					5.39	LHLHALQPED
			6.06	*TPCCWGTRP					5.39	VTSAHPEDSS
			6.06	YTPCSQKTQP					5.39	TVTSAHPEDS
			6.07	M*TPCCWGTR					5.41	VTSAQKNPTA
			6.07	W*LCCVFLCQ					5.41	SPSPNQTSLY
			6.1	GVCCTLSDIC					5.41	SAAPSQTSVY
			6.15	QQVVRGDSAA					5.41	ASTNQTSMYL
			6.15	QQVVRGDSAA					5.41	VRGDSAAYFC
			6.15	AAPSQTSVYF					5.41	VTSAQKNPTA
			6.15	SAQKNPTAFY					5.42	ETRHCISAPA
			6.15	SATSSQTSVY					5.42	AHRAAGLSHV
			6.15	VTSAQKNPTA					5.45	IQRTEQGDSA
			6.15	TVTSAQKNPT					5.45	PAKLEDSAVY
			6.15	LAAPSQTSVY					5.45	QRTEQGDSAM
			6.15	LTLASAVPSQ					5.45	LTVTSAHPED
			6.15	VTSAQKNPTA					5.45	ESAAPSQTSV
			6.15	SAAPSQTSVY					5.45	SSLELGDSAL
			6.15	IPNQTALYFC					5.45	SLILESASTN
			6.15	IQQVVRGDSA					5.45	LESPSPNQTS
			6.15	AAPSQTSVYF					5.45	ELAAPSQTSV
			6.15	NPGTQLCIFV					5.45	SDQCPS*RQQ
			6.16	PGLGDAAMYL					5.45	AHPEDSSFYI
			6.16	SPCP*SLPSP					5.45	INSLELGDSA
			6.19	QFPGAW*LCC					5.45	LESPSPNQTS
			6.2	HLHTLQPEDS					5.45	SFSVTLASIS
			6.2	HSDSDQCPS*					5.45	SHQFPGAW*L
			6.21	HLHTLQPEDS					5.45	CEHLGAGGLG
			6.22	SATSSQTSVY					5.45	TQQEDSAVYL
			6.22	QKNPTAFYLC					5.45	NALLLGDSAL
			6.22	ILESASTNQT					5.45	VGCSLPDICV
			6.22	ESPSPNQTSL					5.46	LEDSGVYFCA
			6.22	SASTNQTSMY					5.46	NSDCEQHEP*
			6.22	LWSWGTQLCI					5.48	SSKKLLLSDS
			6.22	SAAPSQTSVY					5.48	IRSPGLGDAA
			6.22	SATSSQTSVY					5.49	QGTQHCISVP
			6.22	SAAPSQTSVY					5.49	SLESAIPNQT
			6.22	TVTSAQKNPT					5.49	SLESAIPNQT
			6.22	LILESASTNQ					5.49	SASTNQTSMY
			6.22	WSWGTQLCIS					5.49	PLTLESARPS
			6.22	SAAPSQTSVY					5.49	ESASTNQTSM
			6.22	LRLELAAPSQ					5.51	SGVRYQLPDI
			6.22	ACRTGGFWSL					5.52	QPAKLEDSAV
			6.23	VPWSWGTRPC					5.52	SAHPEDSSFY
			6.23	TSAQKNPTAF					5.52	IRSTKLEDSA
			6.23	LASAVPSQTS					5.52	IQPSEPRDSA
			6.23	LWSWGTQLCI					5.52	QSWRTQPCTS
			6.23	SAAPSQTSVY					5.52	TSAHPEDSSF
			6.23	VTSAQKNPTA					5.52	SAHPEDSSFY
			6.23	TSAQKNPTAF					5.52	TSAHPEDSSF
			6.23	ESASTNQTSM					5.52	TQQEDSAVYL
			6.23	TVTSAQKNPT					5.52	SKKLLLSDSG
			6.23	SAAPSQTSVY					5.52	SAHPEDSSFY
			6.23	TRPLCTSVPA					5.52	KIQPSEPRDS
			6.23	APSQTSVYFC					5.52	SAHPEDSSFY
			6.23	SAAPSQTSVY					5.55	SPRSQGTQHC
			6.23	SAAPSQTSVY					5.55	VTSAHPEDSS
			6.23	TVTSAQKNPT					5.55	IRSTKLEDSA
			6.23	SAAPSQTSVY					5.55	GPKEPDSFLS
			6.23	LTVTSAQKNP					5.55	TSAHPEDSSF
			6.23	AAPSQTSVYF					5.55	TSAHPEDSSF
			6.23	ASTNQTSMYL					5.55	IRSTKLEDSA
			6.23	TSAQKNPTAF					5.55	VTSAHPEDSS
			6.23	VTSAQKNPTA					5.55	PEDSSFYICS
			6.23	SAAPSQTSVY					5.55	IRSTKLEDSA
			6.23	TVTSAQKNPT					5.55	TSAHPEDSSF
			6.23	SAAPSQTSVY					5.55	VTSAHPEDSS
			6.23	PNQTSLYFCA					5.55	TVTSAHPEDS
			6.23	*T*ALWSWGT					5.55	TVTSAHPEDS
			6.23	TSAQKNPTAF					5.55	EHLGAGGLGP
			6.23	VTSAQKNPTA					5.57	PSEPRDSAVY
			6.23	SAAPSQTSVY					5.57	LESARPSHTS
			6.23	TSAQKNPTAF					5.57	ESARPSHTSQ
			6.23	LLTLESATSS					5.57	DIRSPGLGDA
			6.23	SAAPSQTSVY					5.59	ETRHCISAPA
			6.23	LTVTSAQKNP					5.59	SAHPEDSSFY
			6.26	SPGLGDAAMY					5.61	LKIQRTERGD
			6.26	LGDAAMYLCA					5.61	TSAHPEDSSF
			6.26	RIQQVVRGDS					5.61	IRSTKLEDSA
			6.27	PGLGDAAMYL					5.82	QAWGTQPCTC
			6.27	SKKLLLSDSG					5.91	SAAPSQTSVY
			6.27	KKLLLSDSGF					5.91	LTLASAVPSQ
			6.28	CRAWGLGRVS					5.92	SAAPSQTSVY
			6.31	VALQQEDSAA					5.92	SAAPSQTSVY
			6.31	DSAAYFCASS					5.92	ATSSQTSVYF
			6.31	QRTQQEDSAV					5.92	AAPSQTSVYF
			6.31	SEPRDSAVYF					5.92	SAAPSQTSVY
			6.31	QPAKLEDSAV					5.95	GVCCTLSDIC
			6.31	LRLELAAPSQ					6	VGCSLPDICV
			6.31	LSSKKLLLSD					6.13	PCCWGTRPSI
			6.31	KKLLLSDSGF					6.13	LVARGLGPLS
			6.31	SEPRDSAVYF					6.14	GAACRTGGFW
			6.31	ALLLGDSALY					6.14	*GCGFRTGGF
			6.31	VTSAQKNPTA					6.15	IQQVVRGDSA
			6.31	SKKLLLSDSG					6.15	SAAPSQTSVY
			6.31	IQPSEPRDSA					6.15	VTSAQKNPTA
			6.31	GAGGLGPVSL					6.15	SASTNQTSMY
			6.31	QPSEPRDSAV					6.15	SAAPSQTSVY
			6.31	PQSWRTQPCT					6.15	SAAPSQTSVY
			6.31	CSQKTRPCIS					6.15	SAAPSQTSVY
			6.31	ILSSKKLLLS					6.15	IQQVVRGDSA
			6.31	LSSKKLLLSD					6.15	LTVTSAQKNP
			6.31	TIQRTQQEDS					6.15	IQQVVRGDSA
			6.31	LSSKKLLLSD					6.15	TSAQKNPTAF
			6.31	SAAPSQTSVY					6.15	CSLPDICVLL
			6.31	KKLLLSDSGF					6.15	SAAPSQTSVY
			6.31	SAAPSQTSVY					6.15	ALLLGDSALY
			6.31	RSPGLGDAAM					6.15	LTVTSAQKNP
			6.31	LSSKKLLLSD					6.15	RSSPQNPGTQ
			6.31	QRTEQGDSAM					6.15	SAAPSQTSVY
			6.31	EAPSPNQTSL					6.16	LNVNALLLGD
			6.31	KKLLLSDSGF					6.16	IQQVVRGDSA
			6.31	IQRTERGDSA					6.16	LNVNALLLGD
			6.31	SSKKLLLSDS					6.16	QGDSAMYLCA
			6.31	DSAVYLCASS					6.16	SAQSGGTQPC
			6.31	IRSTKLEDSA					6.19	GAW*LCCVFL
			6.31	LSSKKLLLSD					6.2	VCHPQPDSSL
			6.31	PSEPRDSAVY					6.22	SAAPSQTSVY
			6.31	QPAKLEDSAV					6.22	LESPSPNQTS
			6.32	RSPGLGDAAM					6.22	SAAPSQTSVY
			6.32	PGTQLCTSVP					6.22	APSQTSVYLC
			6.32	LRIQQVVRGD					6.22	SAAPSQTSVY
			6.32	IQQVVRGDSA					6.22	SAAPSQTSVY
			6.32	RSPGLGDAAM					6.22	SAAPSQTSVY
			6.32	QQVVRGDSAA					6.22	SAAPSQTSVY
			6.32	LLLGDSALYL					6.22	SAAPSQTSVY
			6.32	RIQQVVRGDS					6.22	SAAPSQTSVY
			6.33	SSS*VLRSSS					6.22	ACRAWGLGRV
			6.33	GSSS*VLRSS					6.22	SAAPSQTSVY
			6.34	RSPGLGDAAM					6.22	SASTNQTSMY
			6.35	TVTSAQKNPT					6.22	TLASAVPSQT
			6.35	TVTSAQKNPT					6.22	SAAPSQTSVY
			6.35	ESASTNQTSM					6.23	SAAPSQTSVY
			6.35	AAPSQTSVYF					6.23	AVPSQTSVYF
			6.35	LESATSSQTS					6.23	ILESASTNQT
			6.35	AAPSQTSVYF					6.23	STNQTSMYLC
			6.35	TVTSAQKNPT					6.23	RLELAAPSQT
			6.35	SAAPSQTSVY					6.23	QKNPTAFYLC
			6.35	TVTSAQKNPT					6.23	VTSAQKNPTA
			6.35	PLRLELAAPS					6.23	TVTSAQKNPT
			6.35	VTSAQKNPTA					6.23	LESATRSQTS
			6.35	TVTSAQKNPT					6.23	LESAAPSQTS
			6.35	LESASTNQTS					6.23	SAAPSQTSVY
			6.35	TVTSAQKNPT					6.23	SPSPNQTSLY
			6.35	TVTSAQKNPT					6.23	SAAPSQTSVY
			6.35	LESASTNQTS					6.23	SAQKNPTAFY
			6.35	SAQKNPTAFY					6.23	TSIPWSLVTL
			6.35	LESPSPNQTS					6.23	LTVTSAQKNP
			6.36	NPGTQLCTSV					6.23	SAAPSQTSVY
			6.37	QRTERGDSAV					6.23	SPSPNQTSLY
			6.37	IRSTKLEDSA					6.23	PCP*SLPSPT
			6.37	VRGDSAAYFC					6.23	SAAPSQTSVY
			6.37	GVSYPLPDIC					6.23	*ALWSWGTQL
			6.37	SLELGDSALY					6.23	SAAPSQTSVY
			6.37	RSTKLEDSAM					6.23	VTSAQKNPTA
			6.37	LKIRSTKLED					6.23	STNQTSMYLC
			6.37	LKIRSTKLED					6.23	SAAPSQTSVY
			6.37	AELGDSAMYL					6.23	SAAPSQTSVY
			6.37	RTERGDSAVY					6.23	ESAIPNQTAL
			6.37	KIQRTERGDS					6.23	SAAPSQTSVY
			6.38	IQRTQQEDSA					6.23	SAAPSQTSVY
			6.38	DSAVYLCASS					6.23	APSQTSVYFC
			6.38	RSPGLGDAAM					6.23	RSSAQSGGTQ
			6.4	*SLPSPTRQL					6.23	TSAQKNPTAF
			6.4	KIRSTKLEDS					6.23	SAAPSQTSVY
			6.4	L*AT*ALKTA					6.23	LSLESAIPNQ
			6.4	QRTERGDSAV					6.23	PWSWGTRPFI
			6.4	TSAQKNPTAF					6.23	AAPSQTSVYF
			6.4	KIQRTERGDS					6.23	SAQKNPTAFY
			6.4	PSEPRDSAVY					6.23	PSQTSVYFCA
			6.4	EPRDSAVYFC					6.23	TSIPWSLVTL
			6.4	QRTEQRDSAM					6.23	SAAPSQTSVY
			6.4	KIQPSEPRDS					6.23	SAAPSQTSVY
			6.4	KIQPSEPRDS					6.23	VTSAQKNPTA
			6.4	KIRSTKLEDS					6.23	SAQKNPTAFY
			6.4	APWSWGTRPF					6.23	LTVTSAQKNP
			6.4	TIQRTEQRDS					6.23	AQKNPTAFYL
			6.4	RTEQGDSAMY					6.23	LESPSPNQTS
			6.4	IQRTEQRDSA					6.23	SPSPNQTSLY
			6.4	RSTKLEDSAM					6.23	SPSPNQTSLY
			6.4	IQRTEQRDSA					6.23	SASTNQTSMY
			6.4	TLKIQRTERG					6.23	SAAPSQTSVY
			6.4	QRTEQGDSAM					6.23	SAAPSQTSVY
			6.4	RTERGDSAVY					6.23	LESPSPNQTS
			6.4	L*AT*ALKTA					6.23	LCTSVPAAKG
			6.4	PWSWGTRPFI					6.23	SAAPSQTSVY
			6.4	KIQRTERGDS					6.23	AVPSQTSVYF
			6.4	TSVYFCASSE					6.24	CTLSDICVLL
			6.41	RSPGLGDAAM					6.25	AWGTQPCTCV
			6.41	SS*VLRSSSS					6.26	AWGTQPCTCV
			6.41	P*SLPSPTRQ					6.27	ASAVPSQTSV
			6.41	TIQRTEQRDS					6.27	ALLLGDSALY
			6.44	IRSTKLEDSA					6.27	ASAVPSQTSV
			6.44	LKIQRTQQED					6.27	LLGDSALYLC
			6.44	QRTEQRDSAM					6.31	TSAQKNPTAF
			6.44	VLRSSSSVTL					6.31	IRSTKLEDSA
			6.44	LKIRSTKLED					6.31	KIQPAELGDS
			6.45	NSLELGDSAV					6.31	NVNALLLGDS
			6.45	KIRSTKLEDS					6.31	SSKKLLLSDS
			6.45	LESATSSQTS					6.31	PGLGDAAMYL
			6.46	KIRSTKLEDS					6.31	IRSPGLGDAA
			6.47	RTEQRDSAMY					6.31	SAQKNPTAFY
			6.47	VPILKTAAST					6.31	LELGDSAVYF
			6.48	RVCHPQPDSS					6.31	QQVVRGDSAA
			6.48	DQCPS*RQQL					6.31	KIQPSEPRDS
			6.48	YQLPDICVLL					6.31	TKPELSGAGG
			6.48	RYQLPDICVL					6.31	SAAPSQTSVY
			6.49	HLHTLQPEDS					6.31	RTQQEDSAVY
			6.49	HINSLELGDS					6.31	*VAL*TKPEL
			6.49	SAHPEDSSFY					6.31	KIQPSEPRDS
			6.49	AHPEDSSFYI					6.31	SSKKLLLSDS
			6.49	VCHPQPDSSL					6.31	QPSEPRDSAV
			6.49	SAHPEDSSFY					6.31	ILSSKKLLLS
			6.49	FALPEDSRLY					6.31	KIQPSEPRDS
			6.49	DPAHRAGGLG					6.31	IQQVVRGDSA
			6.49	CRAWGLGHVS					6.31	VTSAQKNPTA
			6.49	VTSAHPEDSS					6.31	LESATRSQTS
			6.49	ESASTNQTSM					6.31	SSKKLLLSDS
			6.49	TVTSAHPEDS					6.31	SAAPSQTSVY
			6.49	LGDPAHRAGG					6.31	AIPNQTALYF
			6.49	NSDCEQHEP*					6.31	NVNALLLGDS
			6.49	HLHTLQPEDS					6.31	NALLLGDSAL
			6.49	LHTLQPEDSA					6.31	IQRTERGDSA
			6.49	SPSPNQTSLY					6.31	IQPSEPRDSA
			6.49	AHPEDSSFYI					6.31	RIQQVVRGDS
			6.53	Q*PVPILKTA					6.31	ESPSPNQTSL
			6.57	PVPILKTAAS					6.31	RIQQVVRGDS
			6.78	VHKAGGLSHV					6.31	VNALLLGDSA
			6.78	STESGDTALY					6.31	IRSTKLEDSA
			6.95	LGDPVHGVRG					6.31	ILSSKKLLLS
			7.18	VGCSLPDICV					6.31	LELGDSAVYF
			7.18	VCCLLPDICI					6.31	SAAPSQTSVY
			7.18	DPALRTQGLS					6.31	TLASAVPSQT
			7.18	SHQFPGAW*L					6.31	RSTKLEDSAM
			7.18	*LCCVFLCQQ					6.31	SAAPSQTSVY
			7.18	VGCSLPDICV					6.32	SGGTQPCISV
			7.18	VGCSLPNICV					6.32	QVVRGDSAAY
			7.25	DQCPS*RQQL					6.32	ILRIQQVVRG
			7.25	PGVCQALTYL					6.32	QPSEPRDSAV
			7.25	QCPS*RQQLL					6.32	IQQVVRGDSA
			7.25	WSWGTQLCIS					6.32	ASAVPSQTSV
			7.25	QGLSCVLLCQ					6.32	VNALLLGDSA
			7.25	CRLLPPRHLC					6.32	RIQQVVRGDS
			7.25	HRAGGLSCVS					6.34	RSSSSVTLAS
			7.25	HQAWGTQPCT					6.35	KNPTAFYLCA
			7.26	CRTGGFWSLF					6.35	SASTNQTSMY
			7.29	LLPPRHLCTC					6.35	TLESATRSQT
			7.35	ESASTNQTSM					6.35	SLESAIPNQT
			7.35	LTLESARPSH					6.35	SWSRPAPTRP
			7.35	TSAQKNPTAF					6.35	QKNPTAFYLC
			7.35	RSTKLEDSAM					6.35	TSAQKNPTAF
			7.35	SARPSHTSQY					6.35	VTSAQKNPTA
			7.35	PRHLCTSVPA					6.35	ESPSPNQTSL
			7.35	SAAPSQTSVY					6.35	GGTQPCISVP
			7.35	LLYPLRHLCT					6.35	PSQTSVYFCA
			7.35	KLLLSDSGFY					6.35	TSAQKNPTAF
			7.35	GSSR*CEEIR					6.35	SAAPSQTSVY
			7.35	TVTSAQKNPT					6.35	SAAPSQTSVY
			7.35	TLELGDSALY					6.35	VTSAQKNPTA
			7.35	VARGLGPLSL					6.35	VTSAQKNPTA
			7.35	SSLQSLGTRP					6.35	LESATRSQTS
			7.35	TVTSAQKNPT					6.35	ILESPSPNQT
			7.35	TVTSAQKNPT					6.35	ESPSPNQTSL
			7.35	RIQQVVRGDS					6.35	ESASTNQTSM
			7.35	TVTSAQKNPT					6.36	CSLQNWRILE
			7.35	ATSSQTSVYF					6.37	QPSEPRDSAV
			7.35	KKLLLSDSGF					6.37	RTERGDSAVY
			7.35	IRSPGLGDAA					6.37	RSPGLGDAAM
			7.35	PAEQGDSAVY					6.37	KIRSTKLEDS
			7.35	LAAPSQTSVY					6.37	KIQRTERGDS
			7.35	PSEPRDSAVY					6.37	AKLEDSAVYL
			7.35	SAAPSQTSVY					6.37	RTQQEDSAVY
			7.35	SAQKNPTAFY					6.38	VSTLELGDSA
			7.35	SAAPSQTSVY					6.38	QRTQQEDSAV
			7.36	SAAPSQTSVY					6.38	NSLELGDSAV
			7.36	ESPSPNQTSL					6.38	QSGGTQPCIS
			7.36	LTVTSAQKNP					6.39	LPSPTRQLFT
			7.36	VAGGLGPVSL					6.4	IRSTKLEDSA
			7.36	SPGLGDAAMY					6.4	KIQPSEPRDS
			7.36	SAAPSQTSVY					6.4	RIQQVVRGDS
			7.36	S*GSSR*CEE					6.4	KIQPSEPRDS
			7.36	QPSEPRDSAV					6.4	ESGDTALYFC
			7.36	KIRSTKLEDS					6.4	KIQRTERGDS
			7.36	SAAPSQTSVY					6.4	IQRTQQEDSA
			7.36	ALWSWGTQLC					6.4	LTIQRTEQRD
			7.36	VTSAQKNPTA					6.4	LKIRSTKLED
			7.36	IQRTERGDSA					6.4	*APWSWGTRP
			7.36	TVTSAQKNPT					6.4	RTQQEDSAVY
			7.36	IQPSEPRDSA					6.4	LPSPTRQLFT
			7.36	KIRSTKLEDS					6.4	LKIQRTERGD
			7.36	RIQQVVRGDS					6.4	PQPDLSVLLC
			7.36	RAGGLGHVSL					6.4	KIQPSEPRDS
			7.36	IQRTQQEDSA					6.4	LTIQRTEQRD
			7.36	QRTEQRDSAM					6.4	RSTKLEDSAM
			7.36	ILESASTNQT					6.4	KLEDSAVYLC
			7.36	SASTNQTSMY					6.4	IQRTEQRDSA
			7.36	ESPSPNQTSL					6.4	KIQPSEPRDS
			7.36	TVTSAQKNPT					6.4	LKIRSTKLED
			7.36	QRTEQGDSAM					6.4	LKIRSTKLED
			7.36	TSAQKNPTAF					6.4	LTIQRTEQRD
			7.36	QRTQQEDSAV					6.4	TIQRTEQRDS
			7.36	SAAPSQTSVY					6.4	KIQRTERGDS
			7.36	SPSPNQTSLY					6.4	RSTKLEDSAM
			7.36	IRSTKLEDSA					6.4	IQPSEPRDSA
			7.36	LSSKKLLLSD					6.4	RTERGDSAVY
			7.36	SLQSLGTRPC					6.4	KIQRTERGDS
			7.36	RSQGTQHCIS					6.4	IQRTERGDSA
			7.36	LTLESARPSH					6.4	LTIQRTEQRD
			7.42	VCHPQPDSSL					6.4	LTIQRTEQRD
			7.42	PVHGVRGHST					6.4	KIQRTQQEDS
			7.51	YPLRHLCTSV					6.4	QSTESGDTAL
			7.52	PVHGVRGHST					6.41	SLPSPTRQLF
			7.52	APTRPLCTSV					6.41	TLTIQRTEQR
			7.53	HRAGGLGHVS					6.41	QRTERGDSAV
			7.54	IPLSTSVPAV					6.41	QRTERGDSAV
			7.54	SLPGPHIPLS					6.41	LTIQRTEQRD
			7.55	AGGLGPLSLR					6.41	RTEQRDSAMY
			7.55	RILEFISVPA					6.43	LESASTNQTS
			7.55	*Q*PVPILKT					6.43	LTLESATRSQ
			7.69	HFPLTLESAR					6.43	SAAPSQTSVY
			7.7	LPPPRHLYIS					6.44	QPSEPRDSAV
			8.06	VCCLLPDICI					6.44	TLKIQRTERG
			8.06	GCSLPNICVL					6.44	IQRTEQRDSA
			8.07	LCFVFLCQQR					6.45	KIQPSEPRDS
			8.21	LQSLGTRPCI					6.45	KIQRTERGDS
			8.22	YSEGAACRTG					6.45	RSTKLEDSAM
			8.22	ALRTQGLSCV					6.47	IRSTKLEDSA
			8.22	TQGLSCVLLC					6.47	RTEQRDSAMY
			8.22	SKKLLLSDSG					6.48	IQRTERGDSA
			8.23	CRLLPPRHLC					6.49	LELGDSAVYF
			8.23	WRLLYPLRHL					6.49	INSLELGDSA
			8.23	RTQGLSCVLL					6.49	SPRSQGTQHC
			8.23	CPS*RQQLLH					6.49	HINSLELGDS
			8.23	CGGGGLSFVF					6.49	CHPQPDSSLL
			8.23	CCWGTRPSIS					6.49	VAQPQPDLSV
			8.24	LSFVFLCQQR					6.49	RVCHPQPDSS
			8.25	LLPPRHLCTC					6.49	TSAHPEDSSF
			8.25	RAAGLSHVSL					6.49	SAHPEDSSFY
			8.34	*M*TPCCWGT					6.49	VTSAHPEDSS
			8.45	SAAPSQTSVY					6.49	LESPSPNQTS
			8.46	SKKLLLSDSG					6.5	SAHPEDSSFY
			8.47	SAAPSQTSVY					6.5	HLGAGGLGPL
			8.47	SAAPSQTSVY					6.5	FSVTLASISV
			8.47	AQKNPTAFYL					6.5	EDPAHRAGGL
			8.48	TVTSAQKNPT					6.53	*APWSWGTRP
			8.48	KIQPSEPRDS					6.53	*PVPILKTAA
			8.48	TVTSAQKNPT					6.55	*ALKTAAYIS
			8.48	LTVTSAQKNP					6.75	VCHPQPDSSL
			8.48	LTVTSAQKNP					7.18	VGCSLPDICV
			8.48	TVTSAQKNPT					7.25	LVTLLCISVP
			8.48	TVTSAQKNPT					7.25	DPAHRAGGLS
			8.48	TVTSAQKNPT					7.35	SAAPSQTSVY
			8.48	VTSAQKNPTA					7.35	AHPEDSSFYI
			8.48	TVTSAQKNPT					7.35	VRQHQPDIYV
			8.48	TVTSAQKNPT					7.35	SAAPSQTSVY
			8.48	TVTSAQKNPT					7.35	SAAPSQTSVY
			8.48	LTVTSAQKNP					7.35	SAAPSQTSVY
			8.48	TVTSAQKNPT					7.35	SAAPSQTSVY
			8.48	TVTSAQKNPT					7.35	SAAPSQTSVY
			8.48	TVTSAQKNPT					7.35	PQNPGTQLCT
			8.48	TVTSAQKNPT					7.35	SPLPAPRHLC
			8.48	APSQTSVYFC					7.35	VRQHQPDIYV
			8.48	RTEQGDSAMY					7.35	SAAPSQTSVY
			8.48	TVTSAQKNPT					7.35	VTSAHPEDSS
			8.48	TVTSAQKNPT					7.35	SSPRSQGTQH
			8.48	TVTSAQKNPT					7.35	AQKNPTAFYL
			8.48	TVTSAQKNPT					7.35	SAAPSQTSVY
			8.48	KIQRTERGDS					7.35	SAAPSQTSVY
			8.48	TVTSAQKNPT					7.35	LESPSPNQTS
			8.48	AAPSQTSVYF					7.36	SKKLLLSDSG
			8.48	LTVTSAQKNP					7.36	SKKLLLSDSG
			8.48	TVTSAQKNPT					7.36	QRTQQEDSAV
			8.48	TVTSAQKNPT					7.36	KIRSTKLEDS
			8.48	KKLLLSDSGF					7.36	SAAPSQTSVY
			8.48	TVTSAQKNPT					7.36	KIRSTKLEDS
			8.48	TVTSAQKNPT					7.36	QRTERGDSAV
			8.48	KIQRTQQEDS					7.36	SSR*CEEIRQ
			8.48	TVTSAQKNPT					7.36	AHRAGGLSRV
			8.48	TVTSAQKNPT					7.36	AHRAGGLSRV
			8.48	TSAQKNPTAF					7.36	QRTERGDSAV
			8.48	TVTSAQKNPT					7.36	SAAPSQTSVY
			8.48	KIQPSEPRDS					7.36	GAGGLSFVFL
			8.48	LTVTSAQKNP					7.36	PSEPRDSAVY
			8.48	LTVTSAQKNP					7.36	TSAHPEDSSF
			8.48	SKKLLLSDSG					7.36	KIRSTKLEDS
			8.48	TVTSAQKNPT					7.36	SAAPSQTSVY
			8.48	SAAPSQTSVY					7.36	PQNPGTQLCI
			8.48	LKIRSTKLED					7.36	IPWSLVTLLC
			8.48	TVTSAQKNPT					7.36	SKKLLLSDSG
			8.48	LKIRSTKLED					7.36	SAAPSQTSVY
			8.48	TVTSAQKNPT					7.36	RSTKLEDSAM
			8.48	TSAQKNPTAF					7.36	IQRTERGDSA
			8.48	TVTSAQKNPT					7.36	LELAAPSQTS
			8.48	TVTSAQKNPT					7.36	RSPGLGDAAM
			8.48	AAPSQTSVYF					7.36	QRTERGDSAV
			8.48	QRTEQRDSAM					7.36	ECEHLGAGGL
			8.49	IRSPGLGDAA					7.36	SKKLLLSDSG
			8.49	SAAPSQTSVY					7.36	ESASTNQTSM
			8.49	SAAPSQTSVY					7.36	LESPSPNQTS
			8.49	QRTEQRDSAM					7.36	SQGTQHCISV
			8.49	LESAIPNQTA					7.36	SAQKNPTAFY
			8.49	SAAPSQTSVY					7.36	SAAPSQTSVY
			8.5	TVTSAQKNPT					7.36	LESAAPSQTS
			8.5	TVTSAQKNPT					7.36	PRSQGTQHCI
			8.5	RSTKLEDSAM					7.36	NALLLGDSAL
			8.5	QVVRGDSAAY					7.36	ESATRSQTSV
			8.5	LKIRSTKLED					7.36	GRTAARRLSC
			8.5	SAQKNPTAFY					7.42	RVCHPQPDSS
			8.5	FILSSKKLLL					7.42	LGAGRLGPVS
			8.5	VTSAQKNPTA					7.42	VCHPQPDSSL
			8.5	KIRSTKLEDS					7.51	QRTEQRDSAM
			8.5	QPSEPRDSAV					7.52	PPHSGVSYPL
			8.5	VTSAQKNPTA					7.52	SAAPSQTSVY
			8.5	TVTSAQKNPT					7.52	RTEQGDSAMY
			8.5	TVTSAQKNPT					7.52	QNPGTQLCTS
			8.5	TVTSAQKNPT					7.52	TRPGGRSHVP
			8.5	LKIRSTKLED					7.52	TSAHPEDSSF
			8.5	SAAPSQTSVY					7.52	AGLGHVSLCQ
			8.5	TVTSAQKNPT					7.52	GVRGHSTVFL
			8.5	TSAQKNPTAF					7.53	WSLLPPPRHL
			8.5	SKKLLLSDSG					7.53	AHRAGGLSRV
			8.5	TVTSAQKNPT					7.54	EHLGAGGLGP
			8.5	TSAQKNPTAF					7.54	*ALKTAAYIS
			8.5	SAAPSQTSVY					7.54	AASTSAVPRE
			8.5	LTVTSAQKNP					7.55	LRSSFSVTLA
			8.5	LSSKKLLLSD					7.55	*SLPSPTRQL
			8.5	AAPSQTSVYF					7.55	*PWSLPGPHI
			8.5	KIQPSEPRDS					7.62	SGVRQHQPDI
			8.5	ILSSKKLLLS					7.62	SLVTLLCISV
			8.5	TVTSAQKNPT					7.62	HKAGGLSHVL
			8.5	TVTSAQKNPT					8.04	PCCWGTRPSI
			8.5	VTSAQKNPTA					8.04	M*TPCCWGTR
			8.5	TVTSAQKNPT					8.04	GCSLPNICVL
			8.5	TVTSAQKNPT					8.06	QFPGAW*LCC
			8.5	SAQKNPTAFY					8.06	VGCSLPDICV
			8.51	VTSAQKNPTA					8.06	PGAW*LCCVF
			8.51	SAAPSQTSVY					8.07	GAW*LCCVFL
			8.51	STNQTSMYLC					8.21	CERLGAGGLG
			8.51	SSPRSQGTQH					8.21	PALRTQGLSC
			8.51	WRLLYPLRHL					8.21	*RSSPQNPGT
			8.51	WRLLYPLRHL					8.22	DPALRTQGLS
			8.51	SAAPSQTSVY					8.22	SDQCPS*RQQ
			8.51	TEQRDSAMYR					8.22	RTEQGRLGCV
			8.51	SAAPSQTSVY					8.22	CSQKTRPCIS
			8.51	SSPQNPGTQL					8.22	EQGRLGCVSL
			8.51	RIQQVVRGDS					8.23	PRSQGTQHCI
			8.51	VTSAQKNPTA					8.23	CRLLPPRHLC
			8.51	SAAPSQTSVY					8.23	GAACRTGGFW
			8.51	CLLPDICIFL					8.23	SGGTQPCISV
			8.51	SAAPSQTSVY					8.24	SWGTQLCISV
			8.51	QRTEQGDSAM					8.24	CRLLPPRHLC
			8.51	RTEQGDSAMY					8.24	CRLLPPRHLC
			8.51	ATSSQTSVYF					8.24	CRLLPPRHLC
			8.51	IRSTKLEDSA					8.24	CRLLPPKHLC
			8.51	DPAHRAGGLS					8.24	CPS*RQQLLH
			8.51	KIRSTKLEDS					8.24	CRLLPPRHLC
			8.51	VRGDSAAYFC					8.25	SDQCPS*RQQ
			8.52	PVHKAGGLSH					8.25	VCHPQPDSSL
			8.52	TVTSAQKNPT					8.25	PVHKAGGLSH
			8.52	QQVVRGDSAA					8.47	LESASTNQTS
			8.52	LKIRSTKLED					8.48	VTSAQKNPTA
			8.52	LTVTSAQKNP					8.48	SSKKLLLSDS
			8.52	LSSKKLLLSD					8.48	SAAPSQTSVY
			8.52	RTEQGDSAMY					8.48	SKKLLLSDSG
			8.52	SAAPSQTSVY					8.48	TVTSAQKNPT
			8.52	SSKKLLLSDS					8.48	SAAPSQTSVY
			8.52	SAAPSQTSVY					8.48	TSAQKNPTAF
			8.52	SSKKLLLSDS					8.48	KIRSTKLEDS
			8.52	VVRGDSAAYF					8.48	VTSAQKNPTA
			8.52	VTSAQKNPTA					8.48	TSAQKNPTAF
			8.52	KIQRTERGDS					8.48	SAAPSQTSVY
			8.52	SAAPSQTSVY					8.48	TVTSAQKNPT
			8.52	VTSAQKNPTA					8.48	SKKLLLSDSG
			8.52	KIQPSEPRDS					8.48	TSAQKNPTAF
			8.52	CSQKTRPCIS					8.48	KIQPSEPRDS
			8.52	SAAPSQTSVY					8.48	LKIRSTKLED
			8.52	LTVTTAQKNP					8.48	TVTSAQKNPT
			8.53	QTSVYFCAIS					8.48	SAIPNQTALY
			8.53	TLESATSSQT					8.49	SPRSQGTQHC
			8.53	KKLLLSDSGF					8.49	IQPSEPRDSA
			8.53	SAQKNPTAFY					8.49	KIRSTKLEDS
			8.53	QRTEQRDSAM					8.49	LKIRSTKLED
			8.53	VTSAQKNPTA					8.49	LRIQQVVRGD
			8.53	SAQKNPTAFY					8.49	RTEQRDSAMY
			8.53	KIQPSEPRDS					8.49	LSSKKLLLSD
			8.53	STNQTSMYLC					8.49	HVSLCQQRVP
			8.53	SPSPNQTSLY					8.49	STNQTSMYLC
			8.53	SAAPSQTSVY					8.5	KIQPSEPRDS
			8.53	GSARRFGSLF					8.5	WSPPAPTRHL
			8.53	LTVTSAQKNP					8.5	TVTSAQKNPT
			8.53	LPPRHLCTSV					8.5	TSAQKNPTAF
			8.53	SAAPSQTSVY					8.5	RTEQGDSAMY
			8.53	RTEQRDSAMY					8.5	ILSSKKLLLS
			8.53	NRETRHCISA					8.5	SSKKLLLSDS
			8.53	ISSSLWSPLP					8.5	KIQPSEPRDS
			8.53	DPAHRAGGLS					8.5	SSKKLLLSDS
			8.53	LPAPRHLCTS					8.5	KLLLSDSGFY
			8.53	SAAPSQTSVY					8.5	SPNQTSLYFC
			8.53	IQRTQQEDSA					8.5	SAAPSQTSVY
			8.53	TEQRDSAMYR					8.5	SSKKLLLSDS
			8.53	SAAPSQTSVY					8.5	SAIPNQTALY
			8.53	SAAPSQTSVY					8.5	WSPPAPTRHL
			8.53	IRSPGLGDAA					8.5	KIRSTKLEDS
			8.53	TVTSAQKNPT					8.5	SAAPSQTSVY
			8.53	HPAARRLGPV					8.5	KIQRTERGDS
			8.53	SASTNQTSMY					8.5	TVTSAQKNPT
			8.53	RWRLLYPLRH					8.5	SAAPSQTSVY
			8.53	HPAARRLGPV					8.5	TVTSAQKNPT
			8.54	PVHGVRGHST					8.5	RSTKLEDSAM
			8.54	PQNRETRHCI					8.5	TRS*GTQPCI
			8.54	VTSAQKNPTA					8.5	SAQKNPTAFY
			8.54	LYPLRHLCTS					8.5	LSSKKLLLSD
			8.55	SPRSQGTQHC					8.5	SSAQSKGDSA
			8.55	RARATRLCIS					8.5	KKLLLSDSGF
			8.55	ISP*SWSRPA					8.51	SAAPSQTSVY
			8.55	SLVTLLCISV					8.51	IRSPGLGDAA
			8.55	DLSVLLCQQH					8.51	RLLYPLRHLC
			8.55	AHRAGGLGHV					8.51	TESGDTALYF
			8.55	SGAGGLSFVF					8.51	ASP*FWSPPA
			8.56	SSPRSQGTQH					8.51	KIQPAKLEDS
			8.56	SQLLPPRHLC					8.51	RLVAGGLGPL
			8.77	CRLLPPKHLC					8.51	SPNQTSLYFC
			8.78	CRLLPPRHLC					8.51	LQSLRTRPCI
			8.81	CRLLPPRHLC					8.51	SSLQSLRTRP
			8.83	LRTQGLSCVL					8.51	RTERGDSAVY
			8.84	LRTQGLSCVL					8.51	QRTEQRDSAM
			8.84	PALRTQGLSC					8.51	VTSAQKNPTA
			9.06	ACRAGGLGRV					8.51	SAAPSQTSVY
			9.07	LLPPPRHLYI					8.51	SSPRSQGTQH
			9.12	PILKTAASTS					8.51	SAAPSQTSVY
			9.15	L*AT*ALKTA					8.51	AAPSQTSVYF
			9.15	PCSQKTRPCI					8.51	SAAPSQTSVY
			9.17	TAAYISAALT					8.51	TSAQKNPTAF
			9.17	LPSPTRQLFT					8.51	FILSSKKLLL
			9.17	APWSWGTRPF					8.52	VTSAQKNPTA
			9.22	PAHRAGGLSR					8.52	RIQQVVRGDS
			9.26	L*AT*ALKTA					8.52	KIQRTQQEDS
			9.27	TSAQKNPTAF					8.52	PWSWTTRPCI
			9.27	KIRSTKLEDS					8.52	IQPAKLEDSA
			9.27	LSSKKLLLSD					8.52	KIQRTERGDS
			9.3	VTSAQKNPTA					8.52	LILESASTNQ
			9.3	RSTKLEDSAM					8.52	PGAW*LCCVF
			9.3	ASTNQTSMYL					8.52	IQQVVRGDSA
			9.3	TVTSAQKNPT					8.52	LILESASTNQ
			9.3	TVTSAQKNPT					8.52	IRSTKLEDSA
			9.3	GGTQPCISVP					8.52	SAAPSQTSVY
			9.3	DPGVCQALTY					8.52	TVTSAQKNPT
			9.3	TSAQKNPTAF					8.52	VTSAQKNPTA
			9.3	TVTSAQKNPT					8.52	RSQGTQHCIS
			9.3	L*HRPKRTRQ					8.52	QVVRGDSAAY
			9.3	TVTSAQKNPT					8.52	VHGVRGHSTV
			9.3	SAQKNPTAFY					8.52	SAAPSQTSVY
			9.3	SAAPSQTSVY					8.52	TVTSAQKNPT
			9.3	L*HRPKRTRQ					8.52	SAAPSQTSVY
			9.3	TVTSAQKNPT					8.52	TSAQKNPTAF
			9.32	ILESPSPNQT					8.52	PSPNQTSLYF
			9.32	RCSLQNWRIL					8.52	FPGAW*LCCV
			9.33	TRPGGRSHVP					8.52	PVHGVRGHST
			9.33	RLLYPLRHLC					8.52	RLESAAPSQT
			9.33	RSSPRSQGTQ					8.52	PSPNQTSLYF
			9.33	RTAARRLSCV					8.52	QQVVRGDSAA
			9.35	WRILEFISVP					8.52	VGCSLPDICV
			9.35	GAGGLGPLSL					8.52	QSTESGDTAL
			9.37	IRSTKLEDSA					8.52	AAAPSQTSVY
			9.39	PALRTQGLSC					8.53	TVTSAQKNPT
			9.4	SSKKLLLSDS					8.53	LGDSAVYFCA
			9.4	LKIQRTERGD					8.53	RSPGLGDAAM
			9.4	KIRSTKLEDS					8.53	QRTERGDSAV
			9.4	SKKLLLSDSG					8.53	SAAPSQTSVY
			9.4	SSKKLLLSDS					8.53	PQNRETRHCI
			9.41	SAQKNPTAFY					8.53	TSAQKNPTAF
			9.44	VNALLLGDSA					8.53	LGTRPCISVP
			9.45	HRAAGLGHVS					8.53	SRGTRPCMSV
			9.45	TSAQKNPTAF					8.53	LESASTNQTS
			9.45	LTVTSAQKNP					8.53	LLYPLRHLCT
			9.45	LRIQRTQQED					8.53	QRTEQRDSAM
			9.45	SAAPSQTSVY					8.53	WSPLPAPRHL
			9.5	LSRSSLQSLG					8.53	STNQTSMYLC
			9.5	WRTQPCTSVP					8.53	SAAPSQTSVY
			9.5	RRTRPCISVP					8.53	GVRGHSTVFL
			9.5	SAAPSQTSVY					8.53	STNQTSMYLC
			9.5	CRLLPPKHLC					8.53	EPRDSAVYFC
			9.5	SASTNQTSMY					8.53	TSAQKNPTAF
			9.54	TPCSQKTRPC					8.53	TAARRLSCVS
			9.59	PACRAWGLGR					8.53	IQRTEQRDSA
			9.59	ACRAWGLGRV					8.53	SASTNQTSMY
			9.59	QSRRTPPCIS					8.53	SAAPSQTSVY
			9.67	LGDPVHGVRG					8.53	WRSSPRSQGT
			9.67	SEDPAHRAGG					8.53	SAAPSQTSVY
			9.7	HLGAGGLGPL					8.53	SAAPSQTSVY
			9.7	SQLLPLRLLF					8.53	GVRGHSTVFL
			9.76	RLLPPKHLCT					8.53	QGTQHCISVP
			9.82	RCSLQNWRIL					8.53	SRPAPTRPLC
			9.83	PRSQGTQHCI					8.53	TEQRDSAMYR
			9.83	WSRPAPTRPL					8.53	LSGAGGLSFV
			9.83	STVFLCQQQK					8.53	SAAPSQTSVY
			9.83	SPRSQGTQHC					8.53	CRLLPPRHLC
			9.83	SSPRSQGTQH					8.54	HRAAGLSHVS
			9.95	LGDSALYLCA					8.54	HKAGGLSHVL
			9.95	TLKIQRTERG					8.54	ESARPSHTSQ
			10.02	VTSAQKNPTA					8.55	M*TPWSWTTR
			10.03	SAVPSQTSVY					8.55	PAHRAGGLGH
			10.13	SHCSKKTQLR					8.55	NPGTQLCTSV
			10.13	HLGAGGLGPL					8.55	NPGTQLCASV
			10.13	DPAHRAGGLG					8.55	RSQGTQHCIS
			10.14	ALRTQGLSCV					8.56	RSQGTQHCIS
			10.25	ALYFCASSKV					8.56	PAPTRHLCTS
			10.25	AQKNPTAFYL					8.56	VHGVRGHSTV
			10.31	LGAGGLGPLS					8.58	HPLTRPGGRS
			10.4	M*APWSWGTR					8.76	LELGDSAVYF
			10.44	AARRLSCVSL					8.77	GGLGRVCLCK
			10.44	*HRPKRTRQL					8.78	CRLLPPRHLC
			10.45	AHRAGGLSRV					8.78	RLLPPRHLCT
			10.46	PWSLVTLLCI					8.8	RAGGLGRVCL
			10.53	LRTRPCISVP					8.81	CRLLPPRHLC
			10.53	VHGVRGHSTV					8.83	CRLLPPKHLC
			10.76	LEFISVPAAK					8.83	PALRTQGLSC
			11.05	SLLPPPRHLY					8.96	FPGAW*LCCV
			11.06	PTHPAARRLG					8.99	CCWGTRPCIS
			11.14	PAARRLSPVS					9.12	PVPILKTAAS
			11.21	P*SLPSPTRQ					9.14	ASTSTSQTYL
			11.31	PRSQGTQHCI					9.15	*Q*PVPILKT
			11.31	LLPPRHLCTC					9.17	SLLPPPRHLY
			11.38	WRSSPRSQGT					9.19	SSKKLLLSDS
			11.43	LSL*HRPKRT					9.19	SSKKLLLSDS
			11.82	Q*PVPILKTA					9.2	TVTSAQKNPT
			11.91	AARRLSPVSL					9.2	AQKNPTAFYL
			11.95	HRPKRTRQLS					9.22	SRPAPTRPLC
			12.04	PVLRTGRHGT					9.25	KIRSTKLEDS
			12.2	HPAARRLGPV					9.27	SAAPSQTSVY
			12.2	PWRSSAQSRG					9.27	VTSAQKNPTA
			12.33	RPAARRLSPV					9.27	TVTSAQKNPT
			12.33	TRPAARRLSP					9.27	SPSPNQTSLY
			12.5	SLPSPTRQLF					9.27	SWRTRPCISV
			12.5	LPSPTRQLFT					9.27	TSAQKNPTAF
			12.5	PTHPAARRLG					9.27	SSKKLLLSDS
									9.27	KIRSTKLEDS
									9.28	HCSKKTQLRI
									9.3	TVTSAQKNPT
									9.3	*PVPILKTAA
									9.3	ILKTAASTSA
									9.3	ILRIQQVVRG
									9.3	LTVTSAQKNP
									9.3	QRTEQRDSAM
									9.3	AAPSQTSVYF
									9.3	WSLVTLLCIS
									9.3	RAGGLGRVCL
									9.3	LLGDSALYLC
									9.3	SAAPSQTSVY
									9.3	SAAPSQTSVY
									9.32	HRAGGLSRVS
									9.32	IQRTERGDSA
									9.32	QQVVRGDSAA
									9.32	RPAPTRPLCT
									9.32	IRSPGLGDAA
									9.32	HRAGGLSRVS
									9.32	AAPSQTSVYF
									9.33	PTRHLCTSVP
									9.33	SSAQSRRTRP
									9.33	QLPAPRHLCI
									9.35	PWSWGTRPFI
									9.35	WSQLLPLRLL
									9.37	LSSKKLLLSD
									9.4	VTSAQKNPTA
									9.4	SAAPSQTSVY
									9.4	SKKLLLSDSG
									9.4	SAQKNPTAFY
									9.45	QKNPTAFYLC
									9.45	VRGHSTVFLC
									9.45	WSLVTLLCIS
									9.45	SAAPSQTSVY
									9.45	SAAPSQTSVY
									9.45	TVTSAQKNPT
									9.45	VTSAQKNPTA
									9.45	HGVRGHSTVF
									9.45	TQHCISVPAA
									9.5	WRSSPRSQGT
									9.5	RAGGLGRVSL
									9.5	ARRLGPVSLC
									9.5	LCISVPAA*K
									9.5	AHRAGGLSRV
									9.5	HRAGGLSRVS
									9.5	SRPAPTRPLC
									9.5	EQRDSAMYRC
									9.5	AHRAGGLSRV
									9.5	RAGGLGRVSL
									9.5	AAPSQTSVYF
									9.5	AGGLSFVFLC
									9.5	PAHRAGGLGH
									9.5	VHGVRGHSTV
									9.5	SRPAPTRPLC
									9.54	PCSQKTRPCI
									9.67	PWSLVTLLCI
									9.67	RSQGTQHCIS
									9.68	*HRPKRTRQL
									9.69	RQLFTSVPPV
									9.7	VLRSSSSVTL
									9.81	AQKNPTAFYL
									9.83	WRSSPRSQGT
									9.83	RSQGTQHCIS
									9.83	LQSLRTRPCI
									9.91	PCSQKTQPCI
									9.95	TRPGGHSHVP
									9.95	SSKKLLLSDS
									9.95	QKNPTAFYLC
									10.02	AQKNPTAFYL
									10.04	PKHLCTSVPA
									10.04	LRTQGLSCVL
									10.13	SPNQTSLYFC
									10.13	RTAARRLSCV
									10.25	TSAQKNPTAF
									10.25	KKLLLSDSGF
									10.25	AQKNPTAFYL
									10.25	GTRPCMSVQV
									10.33	TVTSAQKNPT
									10.37	ELSGAGGLSF
									10.4	PWSWGTRPFI
									10.4	HEP*RQQHIS
									10.44	LTRPGGRSHV
									10.44	WRSSPRSQGT
									10.44	LWSQLPAPRH
									10.44	PVHGVRGHST
									10.44	SRPAPTRPLC
									10.44	RSSPRSQGTQ
									10.44	IGPIEPDSFL
									10.5	SHCSKKTQLR
									10.53	RAAGLGHVSL
									10.53	WSLVTLLCIS
									10.55	LRSSSSVTLA
									10.78	SSPRSQGTQH
									10.86	IGPKEPDSFL
									10.99	PAGSARRFGS
									10.99	SSAQSRRTRP
									11.05	GRHGTVSLRQ
									11.05	RTGRHGTVSL
									11.06	*SWSRPAPTR
									11.06	RLGAGRLGPV
									11.31	SPRSQGTQHC
									11.38	RWSLQNWRIL
									11.38	SRSNLQSLRT
									11.4	ARRLGPVSLR
									11.43	RSSPRSQGTQ
									11.43	RPAPTRPLCT
									12.05	PKRTRQLSIS
									12.11	RPAARRLSPV
									12.2	LPSPTRQLFT
									12.32	PAHRAGGLSR
									12.34	TRPAARRLSP
									12.5	PVLRTGRHGT
									12.5	PVLRTGRHGT
									12.5	PTRPAARRLS
									12.5	TRQLFTSVPP
									12.51	HRPKRTRQLS
									12.51	TPPAARRLGP
									12.62	AHRAGGLGRV
									12.81	LPSPTRQLFT
