# Supplementary material for: Analysis of CDR3 Sequences from T-Cell Receptor β in Acute Respiratory Distress Syndrome
Source: Biomolecules. 2023 May 12;13(5):825. doi: 10.3390/biom13050825 (PMC10216544; doi:10.3390/biom13050825)
Supplement: Supplementary file 1 [file biomolecules-13-00825-s001.zip › Supplemental_Table_2.xlsx]

## Sheet: Supplemental_Table_2
Non-ARDS CDR3 Residues								ARDS CDR3 Residues
	Pattern:	Times found:	Percentage of overall residues						Pattern:	Times found:	Percentage for overall residues
	A	473	10.23						A	5017	10.47
	B	0	0						B	0	0
	C	317	6.85						C	3318	6.92
	D	101	2.18						D	1259	2.63
	E	225	4.86						E	2505	5.23
	F	461	9.97						F	4832	10.08
	G	445	9.62						G	5011	10.46
	H	90	1.95						H	559	1.17
	I	57	1.23						I	561	1.17
	K	55	1.19						K	436	0.91
	L	191	4.13						L	1962	4.09
	M	17	0.37						M	143	0.3
	N	153	3.31						N	1410	2.94
	P	174	3.76						P	1431	2.99
	Q	307	6.64						Q	3054	6.37
	R	177	3.83						R	1851	3.86
	S	729	15.76						S	7429	15.5
	T	276	5.97						T	3182	6.64
	V	104	2.25						V	940	1.96
	W	28	0.61						W	287	0.6
	X	0	0						X	0	0
	Y	245	5.3						Y	2739	5.72
	Z	0	0						Z	0	0
	Aliphatic G,A,V,L,I	1270	27.46						Aliphatic G,A,V,L,I	13491	28.15
	Aromatic F,W,Y	734	15.87						Aromatic F,W,Y	7858	16.4
	Sulphur C,M	334	7.22						Sulphur C,M	3461	7.22
	Basic K,R,H	322	6.96						Basic K,R,H	2846	5.94
	Acidic B,D,E,N,Q,Z	786	16.99						Acidic B,D,E,N,Q,Z	8228	17.17
	Aliphatic hydroxyl S,T	1005	21.73						Aliphatic hydroxyl S,T	10611	22.14
	tRNA synthetase class I Z,E,Q,R,C,M,V,I,L,Y,W	1668	36.06						tRNA synthetase class I Z,E,Q,R,C,M,V,I,L,Y,W	17360	36.22
	tRNA synthetase class II B,G,A,P,S,T,H,D,N,K,F	2957	63.94						tRNA synthetase class II B,G,A,P,S,T,H,D,N,K,F	30566	63.78
