# Supplementary material for: Analysis of CDR3 Sequences from T-Cell Receptor β in Acute Respiratory Distress Syndrome
Source: Biomolecules. 2023 May 12;13(5):825. doi: 10.3390/biom13050825 (PMC10216544; doi:10.3390/biom13050825)
Supplement: Supplementary file 1 [file biomolecules-13-00825-s001.zip › Supplemental_Table_3.xlsx]

## Sheet: Supplemental_Table3
GROUP	SAMPLE_SIMPSON_CLONALITY	TOTAL_TEMPLATES
1	0.112815	110
1	0.182006	482
1	0.0401253	2711
1	0.0837857	3885
2	0.171951	336
2	0.16178	45
2	0.0929402	319
